# Supplementary material for: Detection of copy number variations in rice using array-based comparative genomic hybridization
Source: BMC Genomics. 2011 Jul 20;12:372. doi: 10.1186/1471-2164-12-372 (PMC3156786; doi:10.1186/1471-2164-12-372)
Supplement: Additional file 1 — Excel file includes Figure S1. Correlation between chromosome length and number of CNVs. [file 1471-2164-12-372-S1.XLS]

## Sheet: Sheet1
Chromosome	Length(bp)	CNVs
1	45064769	55
2	36823111	61
3	37257345	31
4	35863200	60
5	30039014	30
6	32124789	47
7	30357780	59
8	28530027	44
9	23843360	65
10	23661561	39
11	30828668	94
12	27757321	56
