# Supplementary material for: Detection of copy number variations in rice using array-based comparative genomic hybridization
Source: BMC Genomics. 2011 Jul 20;12:372. doi: 10.1186/1471-2164-12-372 (PMC3156786; doi:10.1186/1471-2164-12-372)
Supplement: Additional file 2 — Excel file includes Table S1. CNV regions detected and the sizes ranges of CNVs. [file 1471-2164-12-372-S2.XLS]

## Sheet: sheet1
Legend		The shortest CNV region
		The largest regions showing copy gain
		The largest regions showing copy loss
Chromosome	Start	Stop	Size
chr1	21340828	21342528	1700
chr1	16247132	16250117	2985
chr1	43780151	43784832	4681
chr1	31446073	31448188	2115
chr1	16236495	16241585	5090
chr1	21295195	21298176	2981
chr1	20225143	20234474	9331
chr1	15485409	15487149	1740
chr1	21539402	21542404	3002
chr1	15528351	15530042	1691
chr1	3272074	3276744	4670
chr1	31289812	31291917	2105
chr1	44468817	44477370	8553
chr1	43792470	43794992	2522
chr1	14730001	14736420	6419
chr1	13804726	13808563	3837
chr1	13590704	13594964	4260
chr1	3060855	3070202	9347
chr1	44450977	44461791	10814
chr1	16669274	16673484	4210
chr1	14740822	14748441	7619
chr1	2433445	2437974	4529
chr1	3140747	3145826	5079
chr1	12761907	12780761	18854
chr1	34491230	34495479	4249
chr1	34484215	34490803	6588
chr1	20289776	20293603	3827
chr1	35417201	35424834	7633
chr1	2446577	2456967	10390
chr1	42943843	42960177	16334
chr1	2479473	2491148	11675
chr1	15091885	15110351	18466
chr1	34964829	34970429	5600
chr1	25428657	25433751	5094
chr1	16242860	16246725	3865
chr1	16905450	16909651	4201
chr1	975349	998495	23146
chr1	34846101	34856366	10265
chr1	3171989	3201693	29704
chr1	21343803	21360227	16424
chr1	14724651	14729621	4970
chr1	13534204	13543120	8916
chr1	13543610	13582174	38564
chr1	44462246	44468357	6111
chr1	3070657	3081019	10362
chr1	14748901	14758412	9511
chr1	23150637	23231903	81266
chr1	21467787	21539012	71225
chr1	30768333	30798694	30361
chr1	20234924	20245637	10713
chr1	15061994	15064109	2115
chr1	15110806	15120358	9552
chr1	15487572	15526606	39034
chr1	22442267	22449198	6931
chr1	22461000	22498905	37905
chr2	7460887	7462597	1710
chr2	25320349	25325026	4677
chr2	18186097	18189467	3370
chr2	25290186	25292821	2635
chr2	25252245	25254327	2082
chr2	3408329	3422685	14356
chr2	3427772	3430731	2959
chr2	619603	623048	3445
chr2	7824289	7825992	1703
chr2	18399735	18403995	4260
chr2	6538046	6543125	5079
chr2	18952123	18955523	3400
chr2	9194050	9196551	2501
chr2	9268181	9272084	3903
chr2	2695226	2698576	3350
chr2	18152995	18159296	6301
chr2	7445775	7460427	14652
chr2	10562674	10569853	7179
chr2	18941567	18946229	4662
chr2	994768	996883	2115
chr2	25214365	25219330	4965
chr2	25206263	25213950	7687
chr2	9313648	9318902	5254
chr2	21120578	21132989	12411
chr2	8071401	8078247	6846
chr2	25255252	25274733	19481
chr2	18534245	18538109	3864
chr2	6489927	6499703	9776
chr2	25316917	25319451	2534
chr2	16342357	16347072	4715
chr2	14638599	14646829	8230
chr2	17482566	17487327	4761
chr2	30420059	30431445	11386
chr2	34538476	34545051	6575
chr2	11789274	11793333	4059
chr2	11793775	11798525	4750
chr2	11798965	11814579	15614
chr2	9160101	9167950	7849
chr2	7954579	7961426	6847
chr2	11402018	11411062	9044
chr2	6934005	6939676	5671
chr2	8683588	8689680	6092
chr2	8663939	8683156	19217
chr2	7463448	7466851	3403
chr2	18631428	18640958	9530
chr2	3386543	3407949	21406
chr2	2699041	2716474	17433
chr2	18961301	18964704	3403
chr2	8636461	8651716	15255
chr2	18404600	18422147	17547
chr2	23623665	23672174	48509
chr2	34783878	34786505	2627
chr2	26194815	26201224	6409
chr2	36383606	36387826	4220
chr2	9171511	9173626	2115
chr2	18391676	18399310	7634
chr2	7969179	7973472	4293
chr2	25224075	25251800	27725
chr2	24774223	24794143	19920
chr2	18178292	18184797	6505
chr2	5396147	5398704	2557
chr3	3443644	3447456	3812
chr3	27656737	27658450	1713
chr3	16347264	16350344	3080
chr3	33193976	33196107	2131
chr3	3903651	3907049	3398
chr3	3896839	3903226	6387
chr3	27780229	27787049	6820
chr3	35497454	35503394	5940
chr3	33165288	33193166	27878
chr3	23670999	23674401	3402
chr3	36545819	36553351	7532
chr3	19810421	19816895	6474
chr3	31858276	31867503	9227
chr3	253523	259548	6025
chr3	15865353	15868797	3444
chr3	24404446	24413459	9013
chr3	6207650	6232083	24433
chr3	15729575	15734324	4749
chr3	16351154	16352908	1754
chr3	27787494	27794815	7321
chr3	3891301	3895981	4680
chr3	3441523	3442754	1231
chr3	27658875	27679300	20425
chr3	250738	253058	2320
chr3	35601798	35607576	5778
chr3	7842051	7845701	3650
chr3	4194672	4197180	2508
chr3	20865222	20868608	3386
chr3	20847631	20852702	5071
chr3	14018990	14034423	15433
chr3	13413232	13418851	5619
chr4	15116450	15118535	2085
chr4	12887299	12894074	6775
chr4	18868270	18871244	2974
chr4	33388825	33391780	2955
chr4	34406567	34408357	1790
chr4	8024099	8028779	4680
chr4	35284253	35287273	3020
chr4	7964610	7981925	17315
chr4	21160750	21168383	7633
chr4	24315559	24316664	1105
chr4	24317079	24320512	3433
chr4	8617592	8620543	2951
chr4	1469553	1472128	2575
chr4	12492351	12499991	7640
chr4	14537400	14542075	4675
chr4	18459411	18462799	3388
chr4	21059823	21077753	17930
chr4	28604228	28610218	5990
chr4	4017641	4020647	3006
chr4	873922	877295	3373
chr4	877723	881128	3405
chr4	29808995	29810700	1705
chr4	4117183	4125478	8295
chr4	7930773	7938075	7302
chr4	12253855	12259050	5195
chr4	24587723	24590874	3151
chr4	1597250	1601086	3836
chr4	12790112	12800545	10433
chr4	35614812	35619048	4236
chr4	32251788	32260074	8286
chr4	2984976	2990476	5500
chr4	11152840	11158120	5280
chr4	7568750	7580012	11262
chr4	21088729	21098400	9671
chr4	11398597	11401227	2630
chr4	29360663	29364499	3836
chr4	8005257	8023689	18432
chr4	7983350	8004847	21497
chr4	21182417	21206073	23656
chr4	7069548	7079583	10035
chr4	31958426	31966947	8521
chr4	3126967	3132140	5173
chr4	18122042	18163526	41484
chr4	1755773	1775763	19990
chr4	19167956	19173071	5115
chr4	19173951	19185640	11689
chr4	1686124	1714808	28684
chr4	3283002	3285577	2575
chr4	1509915	1563787	53872
chr4	18319275	18365887	46612
chr4	24313472	24315156	1684
chr4	4028979	4074419	45440
chr4	2079879	2089223	9344
chr4	31420912	31427750	6838
chr4	32027753	32063401	35648
chr4	23167851	23184953	17102
chr4	905183	942597	37414
chr4	19401153	19411499	10346
chr4	19412074	19425449	13375
chr4	3173397	3179014	5617
chr5	23613930	23616625	2695
chr5	17794054	17796206	2152
chr5	26280120	26284865	4745
chr5	3355023	3365808	10785
chr5	3389866	3395724	5858
chr5	8637306	8651008	13702
chr5	15982828	15988515	5687
chr5	18355118	18366303	11185
chr5	15504422	15507352	2930
chr5	3201819	3203932	2113
chr5	3204327	3207217	2890
chr5	27191910	27203293	11383
chr5	27213470	27233598	20128
chr5	6884458	6886593	2135
chr5	7577298	7578598	1300
chr5	14748298	14753068	4770
chr5	15173752	15188913	15161
chr5	18407887	18411681	3794
chr5	3397476	3403976	6500
chr5	3352455	3354623	2168
chr5	3248913	3254982	6069
chr5	2727111	2737752	10641
chr5	8651498	8653578	2080
chr5	17747228	17774527	27299
chr5	5507017	5511264	4247
chr5	23617040	23629631	12591
chr5	18349580	18354698	5118
chr5	477881	483191	5310
chr5	16398066	16401574	3508
chr5	14261902	14270501	8599
chr6	25829055	25831151	2096
chr6	9715543	9718073	2530
chr6	9124975	9134038	9063
chr6	12187004	12188749	1745
chr6	13943282	13945446	2164
chr6	30809346	30814872	5526
chr6	21610433	21612553	2120
chr6	3050727	3053802	3075
chr6	31098008	31117325	19317
chr6	2105547	2111155	5608
chr6	4786601	4788346	1745
chr6	24399283	24403956	4673
chr6	10438257	10449070	10813
chr6	7195369	7200044	4675
chr6	7426730	7432952	6222
chr6	17937237	17942772	5535
chr6	3565756	3568751	2995
chr6	23446401	23448478	2077
chr6	23433006	23445976	12970
chr6	23487491	23497282	9791
chr6	4467313	4478986	11673
chr6	1884836	1890221	5385
chr6	21205946	21222375	16429
chr6	1182598	1192528	9930
chr6	11506376	11516157	9781
chr6	30815277	30819050	3773
chr6	25760872	25771946	11074
chr6	10391480	10403383	11903
chr6	25831603	25835413	3810
chr6	9700574	9707840	7266
chr6	7080255	7089172	8917
chr6	8461898	8469249	7351
chr6	9718478	9725304	6826
chr6	23099097	23106705	7608
chr6	29734656	29738176	3520
chr6	3515348	3536201	20853
chr6	14675138	14682905	7767
chr6	4446149	4466758	20609
chr6	7436239	7455454	19215
chr6	31117776	31136082	18306
chr6	30798188	30808456	10268
chr6	23846449	23869197	22748
chr6	23785875	23839006	53131
chr6	23566572	23643823	77251
chr6	32096445	32111873	15428
chr6	15137948	15156072	18124
chr6	6514571	6517931	3360
chr7	28095450	28098440	2990
chr7	13292680	13294817	2137
chr7	6629504	6631645	2141
chr7	25758516	25760214	1698
chr7	9183813	9186326	2513
chr7	11015926	11018514	2588
chr7	15487700	15489424	1724
chr7	15529498	15533320	3822
chr7	22044557	22056037	11480
chr7	15852183	15861176	8993
chr7	13927989	13931422	3433
chr7	21894289	21897669	3380
chr7	894262	895962	1700
chr7	8973901	8976071	2170
chr7	2275527	2280207	4680
chr7	6549348	6555695	6347
chr7	1673534	1681140	7606
chr7	11361356	11366461	5105
chr7	20815374	20829828	14454
chr7	15709241	15716894	7653
chr7	30333353	30343130	9777
chr7	20131728	20136470	4742
chr7	5323873	5330208	6335
chr7	25725093	25743202	18109
chr7	28098830	28111126	12296
chr7	13295255	13296937	1682
chr7	6603202	6613899	10697
chr7	10358734	10386409	27675
chr7	1695983	1706597	10614
chr7	20700672	20707897	7225
chr7	22800160	22803351	3191
chr7	136	9551	9415
chr7	6711474	6714445	2971
chr7	3912848	3941528	28680
chr7	11249591	11258762	9171
chr7	949231	959833	10602
chr7	21498476	21531326	32850
chr7	13953977	13965765	11788
chr7	6632054	6678891	46837
chr7	13276966	13292285	15319
chr7	15843777	15851773	7996
chr7	9182080	9183378	1298
chr7	13936046	13938555	2509
chr7	14185685	14190940	5255
chr7	18244692	18264444	19752
chr7	18264919	18308876	43957
chr7	30343557	30356821	13264
chr7	17952192	17969482	17290
chr7	9186791	9215375	28584
chr7	15989969	15994774	4805
chr7	22056437	22074348	17911
chr7	28086672	28095050	8378
chr7	6527895	6547517	19622
chr7	6614304	6629119	14815
chr7	28112879	28160614	47735
chr7	15048151	15062547	14396
chr7	15125418	15134742	9324
chr7	6459492	6464576	5084
chr7	9824134	9833785	9651
chr8	4437173	4438898	1725
chr8	6327830	6332930	5100
chr8	26797899	26801266	3367
chr8	12749255	12751355	2100
chr8	3791397	3796832	5435
chr8	8242849	8247484	4635
chr8	9136144	9140080	3936
chr8	19789399	19797153	7754
chr8	17271678	17275123	3445
chr8	1240889	1243023	2134
chr8	1246958	1249508	2550
chr8	1243408	1246553	3145
chr8	16297415	16300355	2940
chr8	14364794	14371772	6978
chr8	7769035	7774150	5115
chr8	5703495	5706472	2977
chr8	8163826	8173640	9814
chr8	1460429	1465567	5138
chr8	7779203	7781759	2556
chr8	5940186	5950658	10472
chr8	4099500	4114417	14917
chr8	1302816	1307501	4685
chr8	4447478	4454063	6585
chr8	4439298	4446963	7665
chr8	4454463	4462145	7682
chr8	4466268	4485801	19533
chr8	26454312	26467396	13084
chr8	1897008	1898748	1740
chr8	14767448	14774287	6839
chr8	4782956	4798499	15543
chr8	6310955	6326985	16030
chr8	11449430	11467791	18361
chr8	6333400	6340001	6601
chr8	2991773	2995590	3817
chr8	11154048	11334775	180727
chr8	2819976	2886627	66651
chr8	5661909	5696372	34463
chr8	16321826	16324798	2972
chr8	16332118	16337530	5412
chr8	16300800	16321396	20596
chr8	16337935	16360857	22922
chr8	1308016	1460009	151993
chr8	18503069	18507151	4082
chr8	14229634	14234416	4782
chr9	8914895	8917465	2570
chr9	8830518	8834755	4237
chr9	16729137	16732504	3367
chr9	16232526	16235076	2550
chr9	8878928	8885303	6375
chr9	11953478	11960725	7247
chr9	8287091	8289306	2215
chr9	16217919	16222574	4655
chr9	9963153	9975490	12337
chr9	9474738	9479825	5087
chr9	11014626	11017602	2976
chr9	8942248	8946063	3815
chr9	11515175	11527069	11894
chr9	11577748	11583671	5923
chr9	5805651	5808640	2989
chr9	9664952	9669631	4679
chr9	8217256	8221150	3894
chr9	10360640	10370626	9986
chr9	11037734	11042974	5240
chr9	20579528	20585524	5996
chr9	9495826	9498390	2564
chr9	10834500	10840899	6399
chr9	10620288	10624953	4665
chr9	19854215	19855950	1735
chr9	12603163	12614136	10973
chr9	9502083	9508510	6427
chr9	8908664	8914455	5791
chr9	16672362	16683380	11018
chr9	23266782	23277399	10617
chr9	11976382	12026002	49620
chr9	10630113	10660778	30665
chr9	13998401	14010728	12327
chr9	9480228	9485948	5720
chr9	252539	255094	2555
chr9	11611547	11615776	4229
chr9	11616226	11622282	6056
chr9	16223499	16232101	8602
chr9	7321319	7329508	8189
chr9	12042301	12062526	20225
chr9	10956664	10992826	36162
chr9	16192963	16198045	5082
chr9	8983619	8996038	12419
chr9	11527907	11531735	3828
chr9	11532200	11549309	17109
chr9	11549749	11577322	27573
chr9	8783347	8786278	2931
chr9	6729988	6735926	5938
chr9	8947096	8953510	6414
chr9	11961575	11966699	5124
chr9	11018032	11020194	2162
chr9	11020619	11037349	16730
chr9	13082626	13091604	8978
chr9	13092059	13108166	16107
chr9	10431218	10446466	15248
chr9	10358079	10360215	2136
chr9	8221965	8286661	64696
chr9	8826647	8830100	3453
chr9	16683831	16728707	44876
chr9	9975915	9980730	4815
chr9	8289701	8313019	23318
chr9	7069324	7079388	10064
chr9	8835155	8878538	43383
chr9	10371036	10390317	19281
chr9	57181	70285	13104
chr9	14262819	14271482	8663
chr10	10494688	10496418	1730
chr10	11717551	11722646	5095
chr10	1864206	1865886	1680
chr10	6285088	6286783	1695
chr10	23032851	23035776	2925
chr10	20775607	20779852	4245
chr10	7315824	7317549	1725
chr10	23596354	23599350	2996
chr10	1140813	1143755	2942
chr10	20250176	20256325	6149
chr10	11961590	11969072	7482
chr10	1116729	1121051	4322
chr10	3654170	3656693	2523
chr10	11692703	11694448	1745
chr10	4735478	4740618	5140
chr10	12583010	12586015	3005
chr10	14594645	14598001	3356
chr10	21518465	21526970	8505
chr10	6384198	6388901	4703
chr10	9777263	9793533	16270
chr10	20899415	20903667	4252
chr10	1554672	1595952	41280
chr10	9081003	9083588	2585
chr10	4842519	4844249	1730
chr10	16617929	16624054	6125
chr10	19858794	19870782	11988
chr10	1031779	1061176	29397
chr10	15716830	15748803	31973
chr10	12696132	12706947	10815
chr10	10491733	10494251	2518
chr10	51	2166	2115
chr10	6276023	6284678	8655
chr10	1596410	1602219	5809
chr10	11673877	11676932	3055
chr10	4749800	4786072	36272
chr10	7850989	7858241	7252
chr10	11694938	11697041	2103
chr10	3325402	3333190	7788
chr10	4806924	4811884	4960
chr11	27185249	27187329	2080
chr11	22245875	22249234	3359
chr11	21190511	21194800	4289
chr11	2072759	2076189	3430
chr11	2080134	2083533	3399
chr11	25966968	25969928	2960
chr11	25888850	25891400	2550
chr11	27062040	27063748	1708
chr11	8574226	8575936	1710
chr11	25394277	25402383	8106
chr11	29727619	29733962	6343
chr11	6405157	6406872	1715
chr11	8900148	8901823	1675
chr11	27516979	27542139	25160
chr11	27077228	27084468	7240
chr11	25641039	25644069	3030
chr11	25848426	25853524	5098
chr11	7406531	7410817	4286
chr11	9673711	9683146	9435
chr11	4497846	4503101	5255
chr11	5810517	5813879	3362
chr11	23504393	23509481	5088
chr11	30220920	30223441	2521
chr11	8156726	8160126	3400
chr11	21936741	21941805	5064
chr11	19385136	19388146	3010
chr11	9548872	9554130	5258
chr11	23625793	23629647	3854
chr11	25348727	25360404	11677
chr11	29178037	29186389	8352
chr11	22942564	22945112	2548
chr11	17780376	17787602	7226
chr11	25932233	25935640	3407
chr11	24208016	24214045	6029
chr11	22236758	22245024	8266
chr11	6423002	6432330	9328
chr11	28778008	28789233	11225
chr11	30061000	30066536	5536
chr11	17499177	17518180	19003
chr11	6614501	6622205	7704
chr11	17089705	17093961	4256
chr11	9701527	9715126	13599
chr11	24967696	24969849	2153
chr11	23124352	23133146	8794
chr11	2345863	2349283	3420
chr11	18949130	18950843	1713
chr11	18951288	18955650	4362
chr11	30165533	30168966	3433
chr11	18701922	18710447	8525
chr11	18711222	18722848	11626
chr11	25909614	25924510	14896
chr11	25891777	25909154	17377
chr11	29388301	29399084	10783
chr11	29770465	29773830	3365
chr11	29778801	29800826	22025
chr11	8910828	8922341	11513
chr11	5756892	5783060	26168
chr11	17617903	17630699	12796
chr11	29405106	29433308	28202
chr11	18326553	18331813	5260
chr11	27187794	27207953	20159
chr11	7362596	7373076	10480
chr11	22280458	22323643	43185
chr11	3803076	3809122	6046
chr11	30818742	30828498	9756
chr11	25402818	25450378	47560
chr11	6661867	6681065	19198
chr11	6639262	6661462	22200
chr11	18183165	18207818	24653
chr11	28512534	28608702	96168
chr11	6834200	6837998	3798
chr11	6871003	6880551	9548
chr11	6838464	6870578	32114
chr11	9425379	9434074	8695
chr11	6395140	6404717	9577
chr11	25391231	25393867	2636
chr11	25370521	25390820	20299
chr11	27973362	28059903	86541
chr11	27542574	27605055	62481
chr11	5910266	5930797	20531
chr11	27476738	27516559	39821
chr11	2066377	2072369	5992
chr11	29186844	29209297	22453
chr11	29095481	29120107	24626
chr11	29734441	29770034	35593
chr11	23569400	23625398	55998
chr11	22204401	22236340	31939
chr11	22249741	22260597	10856
chr11	2076774	2079750	2976
chr11	24590388	24670635	80247
chr11	5831354	5855901	24547
chr11	25853951	25888422	34471
chr11	30066996	30165141	98145
chr11	7411202	7429724	18522
chr12	5418959	5421909	2950
chr12	4395330	4400016	4686
chr12	16240026	16242960	2934
chr12	5136932	5142028	5096
chr12	13476727	13480147	3420
chr12	4997265	5005762	8497
chr12	5041484	5043579	2095
chr12	5299789	5302305	2516
chr12	23559611	23562771	3160
chr12	4248523	4249798	1275
chr12	4004662	4009730	5068
chr12	20610500	20613030	2530
chr12	20613470	20616694	3224
chr12	4060062	4069868	9806
chr12	5145871	5151845	5974
chr12	19347325	19351978	4653
chr12	166246	170451	4205
chr12	6671971	6676422	4451
chr12	9186173	9189553	3380
chr12	10014726	10020631	5905
chr12	15165094	15168478	3384
chr12	22196692	22201898	5206
chr12	19188351	19199572	11221
chr12	3730163	3741806	11643
chr12	8378443	8396403	17960
chr12	2254508	2256618	2110
chr12	20890807	20895453	4646
chr12	20019390	20038198	18808
chr12	8748990	8757079	8089
chr12	24706875	24719718	12843
chr12	2035853	2045182	9329
chr12	5906626	5916277	9651
chr12	12934337	12939447	5110
chr12	12767129	12778749	11620
chr12	10540453	10543451	2998
chr12	10522753	10540028	17275
chr12	20333914	20342105	8191
chr12	22603795	22625237	21442
chr12	8317103	8365065	47962
chr12	8406249	8423756	17507
chr12	9300030	9320213	20183
chr12	24472723	24486334	13611
chr12	20278775	20303555	24780
chr12	9942201	9982763	40562
chr12	6639036	6671511	32475
chr12	8259078	8306143	47065
chr12	3908221	3928275	20054
chr12	5142496	5145426	2930
chr12	8723208	8748600	25392
chr12	24720148	24762769	42621
chr12	19352828	19386254	33426
chr12	5152240	5299375	147135
chr12	19180275	19187966	7691
chr12	5900214	5906166	5952
chr12	7136098	7163979	27881
chr12	20786551	20789601	3050
