# Supplementary material for: Detection of copy number variations in rice using array-based comparative genomic hybridization
Source: BMC Genomics. 2011 Jul 20;12:372. doi: 10.1186/1471-2164-12-372 (PMC3156786; doi:10.1186/1471-2164-12-372)
Supplement: Additional file 3 — Excel file includes Table S2. Primers used for PCR validation of CNV regions. [file 1471-2164-12-372-S3.XLS]

## Sheet: Sheet1
Region	Primer	Sequence 5'-3'	Size (bp)
chr1:21539402,21542404	PP006F	TGCATAGGGTCTAGGGTTTAGGGAC	3227
	PP006R	CGCCTGTGCACAATGCATCTGT
chr1:21539402,21542404	PP058F	CCTCTCCCCTGCTGATTTGTTGCTT	3097
	PP058R	ACAGCGCGAAAATATCGAGCAGCT
chr1:15061994,15064109	PP004F	TCTCGTCAGCTGGAGCGTGGT	2368
	PP004R	CACCTCGTGGGAGCACAACGG
chr1:15061994,15064109	PP128F	TCTCGTCAGCTGGAGCGTGG	2285
	PP128R	TGGACAGCAACACTGCCCCAA
chr1:15485409,15487149	PP001F	GGTGGAGACCAACTTGTTGTAGCCT	1903
	PP001R	AAACCATCCGTGTTAGCACCCGT
chr1:15485409,15487149	PP057F	GGTGGAGACCAACTTGTTGTAGCCT	1901
	PP057R	ACCATCCGTGTTAGCACCCGTAT
chr1:21295195,21298176	PP005F	GCCATAACACATGGATCTCAGCCCA	3224
	PP005R	AAATTGGGCCCACACCCCGTC
chr1:21295195,21298176	PP056F	ACACATGGATCTCAGCCCAAAGTG	3117
	PP056R	TGGTCCCTGACCGACGCATGA
chr1:21340828,21342528	PP054F	TGCCCAAGACACTTTTTGAGGCA	1800
	PP054R	TGCTTGGTGGTAGGTACAGTCCCT
chr1:31289812,31291917	PP002F	GGGTGCAAACATAGCCCACACGT	2335
	PP002R	CGCCTGCTTGCTTGTGCAGTTG
chr1:31289812,31291917	PP060F	CGGGTGCAAACATAGCCCACACG	2225
	PP060R	AGCCCGTCTGCGGAGAAATCGA
chr1:31446073,31448188	PP003F	TGGTTTTGCCACGCCCTGTCC	2302
	PP003R	CGGGATGGTTAGCCACAAAGTCCTC
chr1:31446073,31448188	PP055F	AATGGTTTTGCCACGCCCTGTCC	2272
	PP055R	AGGGTTCTAGGCGACTCGAGGTT
chr1:3272074,3276744	PP007F	CATCCGCCCTCCTCCAGCTGA	4890
	PP007R	AGGAGGCGACGAGGGAGAGAGA
chr1:3272074,3276744	PP042F	AGCTCCTTCCACGACGCGAG	4894
	PP042R	GCGTGTGGTGGTAGAGGGGTGA
chr1:3272074,3276744	PP059F	CATCCGCCCTCCTCCAGCTGA	4846
	PP059R	TCGCAGTCGGCAATTAACGGG
chr10:10494688,10496418	PP009F	CGGAATTCATCCGTCACAGGACATT	1893
	PP009R	AGCAAGATGTGGGAGGGGCAC
chr10:10494688,10496418	PP061F	TCGGAATTCATCCGTCACAGGACA	1831
	PP061R	TCGGCAGAGCACTAAAGCTGGTC
chr10:1140813,1143755	PP066F	GCCTGGGCGTCGACTGATGG	3098
	PP066R	TGATTGATTTGGCACCACTGCTACA
chr10:11717551,11722646	PP051F	TTTCCCCGTTCTATCCCTCCCGG	5352
	PP051R	TAGTACGGGCCGAAGTGCAGCA
chr10:11717551,11722646	PP062F	TCCTCCGTTTCCCCGTTCTATCCCT	5276
	PP062R	CGAGTGTTCCGCAGCTTGGAT
chr10:12583010,12586015	PP067F	AAACCGACCATAACTTGCCGCGTCG	3121
	PP067R	CGGTTAACACTAGGCAGCAGAGGGA
chr10:1864206,1865886	PP008F	TCATCAAGGCAGCCACAACCGA	1873
	PP008R	CTGGCACTTCGCATGTGAAAGAGAG
chr10:1864206,1865886	PP063F	ATCAAGGCAGCCACAACCGACC	1733
	PP063R	TCAGGTGCACTAAGACGCAATTCAT
chr10:23596354,23599350	PP010F	TCCTGGCTTCGAGTCCAACGCA	3209
	PP010R	TGGTGTGTTCCAGGACATGCCG
chr10:23596354,23599350	PP065F	AGTGCTCCTGGCTTCGAGTCCAA	3106
	PP065R	CCGCAGACTAACCGGAAGCTGG
chr10:7315824,7317549	PP064F	TTCGGCTGCGACTCACTCAGT	1852
	PP064R	ACTAGCAAAACCACTGTCATCGCAA
chr11:2072759,2076189	PP015F	GGTTGAAATCCAACTTCAGCCGCC	3677
	PP015R	ACCCTAACACGGAAAGCCAGCTCT
chr11:2072759,2076189	PP070F	TGAAATCCAACTTCAGCCGCCTCAT	3591
	PP070R	ATCCGTGTGATGTGCCCAGTGATTT
chr11:2080134,2083533	PP014F	CGAGGGGTCCGTCGGTAGACA	3558
	PP014R	CAAGCTCTGATGCCTTCAACCTGC
chr11:2080134,2083533	PP071F	ATTTCGAGGGGTCCGTCGGT	3559
	PP071R	GCTCTGATGCCTTCAACCTGCCA
chr11:21190511,21194800	PP016F	TGAAGGTACGCGGCCGCAAA	4415
	PP016R	ACATGCCCTAAGGTCCAAGTCCA
chr11:21190511,21194800	PP069F	TGAAGGTACGCGGCCGCAAA	4383
	PP069R	AGGTGGCAACCTTGCATGCC
chr11:25966968,25969928	PP072F	AAAGCGAGGGGATGGATTTGGGAC	3109
	PP072R	TGCAAGGGGGACACCCCACTG
chr11:27062040,27063748	PP011F	ACCCCAAGAACAAGCGGGCTA	1838
	PP011R	CTGACCGTTTCACATTCAGCCTGTT
chr11:27062040,27063748	PP052F	ACGCGTCAATCTTGGCGCAGT	2000
	PP052R	GCTGGGCACCAGCTATCCATAGG
chr11:27062040,27063748	PP073F	ACACGACCACAGCAACACACTCC	1823
	PP073R	AATTACGACCACCACAAGCCAAAGT
chr11:27185249,27187329	PP013F	GGAAGCTCCATATGCAAAGCACTCA	2248
	PP013R	ACGATGTGGGTCCCGACGACT
chr11:27185249,27187329	PP068F	TGCAAAGCACTCAATTTGGGGCA	2125
	PP068R	ACGGGCCGCTGGTTTTACCG
chr11:8574226,8575936	PP012F	TGCTTCACAGATGCCGGGCT	1891
	PP012R	AGGAGTTCTCAACCATCGTCCTTGA
chr11:8574226,8575936	PP074F	TGCTTCACAGATGCCGGGCT	1825
	PP074R	AGTCGGAAGGCCTCAATATACGGA
chr12:13476727,13480147	PP020F	GCTACTGTCCACCGGGCCAAT	3606
	PP020R	CTTAGCTGCAAGTAGCGTCTGCACT
chr12:20610500,20613030	PP079F	TCTTCGGCGGAGCTGGGAAAGTA	2636
	PP079R	ACTCCGCGGGGTTGAACTTACTC
chr12:20613470,20616694	PP019F	TGGCATTGCAGCTTTTTGTTATGCT	3433
	PP019R	GCCTAGTGACGGAAGGCCCCT
chr12:20613470,20616694	PP080F	TGGCATTGCAGCTTTTTGTTATGCT	3295
	PP080R	ACCTAACCCTGGAGTACCTCCTTCC
chr12:4248523,4249798	PP017F	CGAAGCGTCACGGAGGGTTTTC	1535
	PP017R	TGACGCCATTCGCGCCTTTAGG
chr12:4248523,4249798	PP078F	CCCGCCAAACTTCAGCACGTACT	1422
	PP078R	ATGCGGGAGAGAAGATGAAAATGGG
chr12:4395330,4400016	PP021F	CGCAATCTCTGCGGAGCCATCA	4907
	PP021R	TAGAAGTTGGCCCAATCTGGAGTCT
chr12:4395330,4400016	PP053F	GCTAAGTGCGCAATCTCTGCGGA	4965
	PP053R	TGCTGAGTTGTTAGCTCCGCTGTC
chr12:5041484,5043579	PP018F	TTAACGACCATGGTTATGTGCGGTT	2263
	PP018R	TACTCCCGATCCGATAATCTCGCC
chr12:5041484,5043579	PP076F	ACGACCATGGTTATGTGCGGTTGT	2185
	PP076R	GGCGTGATGCTACTGGCGCA
chr12:5136932,5142028	PP075F	TGGGCTAACAGCTGCTGCGT	5161
	PP075R	GGCAAAACTCTGAGCAAGTTTGACG
chr12:5299789,5302305	PP077F	CCGCAATTTGCACTGGCGGT	2604
	PP077R	CCCCGACGGCAGTTGTCGAAG
chr2:18186097,18189467	PP083F	ACTATTAATGCATCGCAGGCCGGC	3493
	PP083R	TTGCAACTCTGCTACTGCTTGCTG
chr2:18952123,18955523	PP086F	AACTTCCTTGCCCCGGTTTGCAC	3573
	PP086R	TCATGCACTAAGTTTGCTGAGTGCC
chr2:25320349,25325026	PP024F	CCATCAGGAGTGTGACGGGCAT	4886
	PP024R	AGAGGACCAGAAGCGTGAGAAGAT
chr2:25320349,25325026	PP082F	ATCAGGAGTGTGACGGGCATCATC	4790
	PP082R	AATGCGCCACCAAGGCCAAAGAA
chr2:3427772,3430731	PP084F	CACTCCGATGGTCATAACCGCAGT	3148
	PP084R	TCCCAGCGGCGAAGTTGAGGT
chr2:619603,623048	PP023F	GCTTATAAGGAGTTCGCCGCCGC	3629
	PP023R	GCCGGTGGCATTAGATCGCCT
chr2:619603,623048	PP085F	GTCGCCGCAAGACACAGGAAAG	3576
	PP085R	AGTGGTCCACAAAGCACACCTGG
chr2:7460887,7462597	PP022F	TACTTTGATGCGGCCGCGGT	1863
	PP022R	TGGCCTCAGAATAGGGAAACCTACC
chr2:7460887,7462597	PP043F	TTTGATGCGGCCGCGGTAATGT	1955
	PP043R	CAGGGCATTGCCTAGTTCCATCTTT
chr2:7460887,7462597	PP081F	ACTTTGATGCGGCCGCGGTA	1681
	PP081R	GGCCTCAGAATAGGGAAACCTACCT
chr2:9171511,9173626	PP129F	TATTGCTGGGATGCGTCAATTTGGA	2270
	PP129R	GCGGCCCACATGGCTATCTATACTC
chr2:9194050,9196551	PP087F	TGCTTTGGCACTCCACAACCTGG	2615
	PP087R	GCCTCTGTTACCAACACCAGAATCC
chr3:16347264,16350344	PP027F	TCTGTGACATCGCCGAAGCATCG	3272
	PP027R	TCCTCAATGGCAAGGTCAGCGT
chr3:16347264,16350344	PP090F	TCGGCTCCTCTCGCGCAAAA	3160
	PP090R	TTGGACTTGTTTGTTGGACTCGACA
chr3:23670999,23674401	PP028F	GTATGTTGCTGATGGGGCCTACCT	3601
	PP028R	TGGCTGTTTGGGATCCTGTTTGCT
chr3:23670999,23674401	PP092F	AACCGTATGTTGCTGATGGGGCCTA	3523
	PP092R	ATTGTTTTTCAACGGACCGCTTCCT
chr3:250738,253058	PP026F	TGGATGTCAGCAAGCGCTGCA	2517
	PP026R	AGAGACTGTTCAAACCAGCTAGCCA
chr3:250738,253058	PP093F	TCAGCAAGCGCTGCAAGTTCTGA	2419
	PP093R	TGAATAACTGGCTTGCATGCACACC
chr3:27656737,27658450	PP025F	GGAATGGGCGCTATCGACACCT	1929
	PP025R	TCGCAGTCGCACGGCACATC
chr3:27656737,27658450	PP044F	GACACCTTGGTGCTCAACCCTTT	1934
	PP044R	GGCAAGGCAACAGCGAGGAGA
chr3:27656737,27658450	PP089F	ACCCTTTTACCTGGAATGGGCGC	1850
	PP089R	ATGCCTCCATGACTTTGCAGCACA
chr3:33193976,33196107	PP091F	TTGCGGCCCACTTGACCCAGTTA	2222
	PP091R	CGGAGTCGGATTCTGGTTCTGCTC
chr3:3443644,3447456	PP088F	ACGGCACACCAAACCTGGACTTG	3951
	PP088R	GGTTGGACTAGCGAACCAACCAACT
chr4:15116450,15118535	PP046F	GGCTGATGGTACCAAGTTAACGGCA	2432
	PP046R	GGAGCAGAAGGCAGCAAAGGGA
chr4:24315559,24316664	PP029F	GGTTTCGAGAGAGAGCGCTCGTG	1270
	PP029R	CTGCCGCGCCAACGTTCAGATT
chr4:24315559,24316664	PP096F	AGAGAGCGCTCGTGAGTCGTGA	1258
	PP096R	CCGCGCCAACGTTCAGATTGGG
chr4:24317079,24320512	PP031F	AAGGGCAACAGGTGCAGGCT	3643
	PP031R	TGCTTTCAGCTTCACGCGCCT
chr4:24317079,24320512	PP097F	TCGGAAGGGCAACAGGTGCAG	3566
	PP097R	GCGACCCCATTTGCTCTCGACT
chr4:33388825,33391780	PP094F	GGTGGGCCCGGTCAACTTGTTAT	3108
	PP094R	TAGGTCTAAATACCGCAGCTGACGT
chr4:8024099,8028779	PP032F	ACTCCACCTCACCAGGCCATTTCA	4868
	PP032R	TCGGAAAAGGGCTCGGAAGTTCT
chr4:8024099,8028779	PP045F	TTTGCACTCCACCTCACCAGGC	5065
	PP045R	ACACTGTGAACTTGAATTGCAGCGC
chr4:8024099,8028779	PP095F	TTTGCACTCCACCTCACCAGGC	4873
	PP095R	TCGGAAAAGGGCTCGGAAGTTCTA
chr4:8617592,8620543	PP030F	TGTGGCATGGTTCAAATTGTCCCT	3156
	PP030R	CACTGCCCTGAACGGCGACA
chr4:8617592,8620543	PP098F	TGTGGCATGGTTCAAATTGTCCCTT	3045
	PP098R	CACACCCTCCACCGCACGAT
chr5:14748298,14753068	PP104F	AGACATTTGTGCCACTTGGCATGA	4865
	PP104R	CAAAGCGTGTCATTTCGGTCCCA
chr5:18407887,18411681	PP035F	ACCTCCCGGAATTGAAGGAGCTTGA	4057
	PP035R	TCCTGCCTGGTAGAGGCTTCTTCT
chr5:18407887,18411681	PP105F	TCCCGGAATTGAAGGAGCTTGAGT	3923
	PP105R	TGAGGTAGCTGTTGCTTGGTTTGCA
chr5:23613930,23616625	PP047F	TCCATCTGGACCAAAGGCAGTGT	3048
	PP047R	TGCAGAGGTTGCTAGAGCTCCTGT
chr5:23613930,23616625	PP099F	CCATCTGGACCAAAGGCAGTGTT	2786
	PP099R	AGCCGTGGATGAATTGGTTGCTGT
chr5:26280120,26284865	PP036F	CGGAGGAAGGGAGTCACCAAACTC	4905
	PP036R	CGGCATCTCACCTCTTCTCCCAATT
chr5:26280120,26284865	PP100F	ACTCCTCTGCTTCCTACGCCCAG	4860
	PP100R	TCTCGAACACCCAGAGAGTCAAGTG
chr5:3201819,3203932	PP034F	ACTGAGGGTATGGACCCATGGCC	2324
	PP034R	TGCTGAAACATCCTTCCATTCCGTT
chr5:3201819,3203932	PP101F	GCCCAACGGCAGGCAGTATTCA	2178
	PP101R	AGGCAGTAGACTACCTGTTGTCCC
chr5:3204327,3207217	PP102F	ATCACAGCTGAGGATAAGCCTCTGA	3073
	PP102R	CGTGCGCATTAGCCTTCCCCAT
chr5:3352455,3354623	PP130F	TGAGCCCTGCTTTGATGAGCTTGG	2365
	PP130R	CATCAGGCCTATGCAAAACAACGAG
chr5:7577298,7578598	PP033F	TGGATCAATTGAGGAAGCTCCCTGC	1428
	PP033R	ACATACTCCCATCCAGACTGCAGT
chr5:7577298,7578598	PP103F	GGATCAATTGAGGAAGCTCCCTGC	1428
	PP103R	AACATACTCCCATCCAGACTGCAGT
chr6:12187004,12188749	PP037F	ATGTTGTGTAGGCGCTTTGACTAGC	1982
	PP037R	TTTCTGCTCCTCCTCCCTCACCC
chr6:12187004,12188749	PP107F	AGGCGCTTTGACTAGCTTTTGCCA	1878
	PP107R	AGCTGACTGCAAGTTTGACCCATG
chr6:29734656,29738176	PP040F	GGGGACAACGGTGTCATTTTCTCTT	3758
	PP040R	CCTTCCGCCGGGAGCATTCA
chr6:29734656,29738176	PP131F	GGGGACAACGGTGTCATTTTCTCT	3677
	PP131R	ACTTGCCACCGCATCCAGTCG
chr6:3050727,3053802	PP039F	ACCCCGGGATTTGGGGGAGA	3289
	PP039R	TCGACCTGTGTGTACAAGGCATACT
chr6:3050727,3053802	PP108F	AGATTACCCCGGGATTTGGGGGA	3163
	PP108R	TGAAACGCCGAGTTGTAGTTCACG
chr6:4786601,4788346	PP038F	CGTCCATGGCAGACCCATCTCCTT	1933
	PP038R	ACATGGCAGAGTGACCATGGACTGA
chr6:4786601,4788346	PP109F	TCGCCAAAGATTTGGAACCATCCTT	1879
	PP109R	TCCGGCGAAAGATCTCACATGGAC
chr6:9715543,9718073	PP048F	TGCGCCAGAGACCGGGGTAAA	2917
	PP048R	ATACGTGGGACCTGGCATGTGCAT
chr6:9715543,9718073	PP106F	GCAGCCACAGAGCGAGAACGA	2641
	PP106R	TTATTAGAGCGCCACATGACGGTC
chr7:11015926,11018514	PP041F	GCACCACAAACGAGAATGTCGTGC	2779
	PP041R	TGCTGGTAGCTCCCAAATCCGGA
chr7:11015926,11018514	PP114F	CGCACCACAAACGAGAATGTCGT	2684
	PP114R	ACCACCACTCCAAGGGCAAAATGA
chr7:13292680,13294817	PP111F	TGTCTCAACGTGAGTCAATGCGTT	2258
	PP111R	AGGCAGCTAGCATCCGACGGA
chr7:13936046,13938555	PP132F	TGGATTTTTGGGGCACCAAGCCT	2560
	PP132R	ACGTCAGCCTTCACAGGGACACA
chr7:15529498,15533320	PP115F	TGTCACCAGCCCATAAGCCATCCT	3928
	PP115R	TCCTGCGAAGACGAGGTGCAGTA
chr7:25758516,25760214	PP113F	CAAGCAAGGTGACGCACTGTGT	1832
	PP113R	CGATTGACTGACCACGGCTCAGAA
chr7:28095450,28098440	PP110F	AATGCTGGTGTTGGAGTCAGAAGAC	3103
	PP110R	AGGTGCTCCGCAGTCTCTGGAG
chr7:6629504,6631645	PP112F	CCACCAAACCACATCATTTACGGCC	2238
	PP112R	CAACAAAACGTCAAACCTGCATCCA
chr8:1240889,1243023	PP120F	TGGGAGAACATCTTAGCTTGCGC	2263
	PP120R	AAGGTCAGAACTGCACATCCCACT
chr8:1243408,1246553	PP122F	AGCGGGCAGTTTTATGTGCAGGG	3252
	PP122R	GGATTGCAAGCTCTATGAGGGACTC
chr8:1246958,1249508	PP121F	ACAAGTTGTGGCTTATCGGCAATGA	2613
	PP121R	TCACGGGGGAGCAAGCCGTA
chr8:12749255,12751355	PP118F	ATAGGGCTTGGGCTGCTGTCCAT	2220
	PP118R	GGGGGTTGGAACTTTGATTTCGGC
chr8:26797899,26801266	PP117F	TCTTCTGGGAAGGGGAAGCGGA	3451
	PP117R	TGCTAATCGCTTTGCAGCTAGTCTG
chr8:4437173,4438898	PP116F	TCGCAGGCAGCGATTTCTTGCAA	1838
	PP116R	AGTCAACTAGTGTTTTCTGGCCGCA
chr8:8242849,8247484	PP049F	TGCAGGGTTGGGGGATCAGCT	4844
	PP049R	CAAAGCGCATTGAGCTGATATGCAT
chr8:9136144,9140080	PP119F	AGGCACACTTTTCACCATCCCCA	4056
	PP119R	TGGGTTGAATTCTTGGTGCATGCA
chr9:10358079,10360215	PP133F	GATACCACTACGGCGGCATGTGATG	2284
	PP133R	GTTAAAGGGTTTGGCACAGCTCCAA
chr9:11014626,11017602	PP127F	ATGGATAGCGACCGTGCGCTTG	3093
	PP127R	TCATCCAAGATATCCATAGGCGCCG
chr9:16217919,16222574	PP126F	GCCGCGCCGTTCAAGGATCATA	4783
	PP126R	GGATGACCAGGATGGAAAAGCTGAA
chr9:16232526,16235076	PP125F	CCAGCTTTGTTGTTTGCTTCAAGGC	2678
	PP125R	GGCAGCTTCGACGTTTGTGTACTGT
chr9:16729137,16732504	PP050F	ACGACGCAGTGGAGGAGCCT	3697
	PP050R	CCATGACATCCTCATGGTAGGCACA
chr9:16729137,16732504	PP124F	TCTGGCCGCACCATGTAGAGGT	3463
	PP124R	ATCCGTGATGGCGATGGGATCGAAT
chr9:8783347,8786278	PP134F	GCTCTGGCTCTCGGCGACTTT	3068
	PP134R	TACGTCTGTTTTTCATCGCACGGC
chr9:8914895,8917465	PP123F	ACCTGTGCTCCAAAGAGCAGCGA	2665
	PP123R	TTCAAACAGTTGAGCTGGCCCGAAC
