# Supplementary material for: Detection of copy number variations in rice using array-based comparative genomic hybridization
Source: BMC Genomics. 2011 Jul 20;12:372. doi: 10.1186/1471-2164-12-372 (PMC3156786; doi:10.1186/1471-2164-12-372)
Supplement: Additional file 4 — Excel file includes Table S3. Genes included within CNV regions. [file 1471-2164-12-372-S4.XLS]

## Sheet: log2ratio>1.0
Region	accession|Name|gene_id|description
chr3:4194672,4197180	Os03g0180500|Os03g0180500|4331829|Conserved hypothetical protein
chr3:7842051,7845701	Os03g0247300|Os03g0247300|4332246|Protein of unknown function DUF1618 domain containing protein
chr3:35601798,35607576	Os03g0827500|Os03g0827500|4334647|SPX, N-terminal domain containing protein
chr4:905183,942597	Os04g0115500|Os04g0115500|4334944|Zinc finger, C2H2-type domain containing protein
chr4:905183,942597	Os04g0115700|Os04g0115700|9267153|Conserved hypothetical protein
chr4:905183,942597	Os04g0115800|Os04g0115800|4334946|Conserved hypothetical protein
chr4:19401153,19411499	Os04g0394200|Os04g0394200|4335689|Similar to 2-oxoglutarate dehydrogenase E2 subunit
chr4:19401153,19411499	Os04g0394300|Os04g0394300|4335690|The start codon is not identified.
chr4:19412074,19425449	Os04g0394500|Os04g0394500|4335691|RNA polymerase III RPC4 family protein
chr4:23167851,23184953	Os04g0454900|Os04g0454900|4336019|Hypothetical protein
chr4:31420912,31427750	Os04g0611700|Os04g0611700|4336959|Ent-kaurene synthase like-2
chr4:31420912,31427750	Os04g0611800|Os04g0611800|4336960|Terpenoid cylases/protein prenyltransferase alpha-alpha toroid domain containing protein
chr4:32027753,32063401	Os04g0622600|Os04g0622600|4337041|Similar to XA1
chr4:32027753,32063401	Os04g0622700|Os04g0622700|9266809|Bromodomain containing protein
chr4:32027753,32063401	Os04g0623100|Os04g0623100|4337044|Bromodomain containing protein
chr5:16398066,16401574	Os05g0348100|Os05g0348100|9269617|Conserved hypothetical protein
chr6:6514571,6517931	Os06g0226000|Os06g0226000|4340549|Similar to Transposase (Fragment)
chr8:18503069,18507151	Os08g0389500|Os08g0389500|4345470|Reverse transcriptase, RNA-dependent DNA polymerase family protein
chr10:7850989,7858241	Os10g0214400|Os10g0214400|4348291|GTP-binding signal recognition particle SRP54, G-domain containing protein

## Sheet: log2ratio<-1.0
Region	accession|Name|gene_id|description
chr1:975349,998495	Os01g0117300|Os01g0117300|4326067|Protein kinase-like domain containing protein
chr1:975349,998495	Os01g0117400|Os01g0117400|4326068|Protein kinase-like domain containing protein
chr1:975349,998495	Os01g0117500|Os01g0117500|4326069|Similar to LRK14
chr1:975349,998495	Os01g0117600|Os01g0117600|4326070|Protein kinase-like domain containing protein
chr1:975349,998495	Os01g0117700|Os01g0117700|4326071|Similar to LRK14
chr1:2433445,2437974	Os01g0145200|Os01g0145200|9272059|Conserved hypothetical protein
chr1:2446577,2456967	Os01g0145600|Os01g0145600|4325203|Conserved hypothetical protein
chr1:2479473,2491148	Os01g0145950|Os01g0145950|9270286|Hypothetical protein
chr1:2479473,2491148	Os01g0146101|Os01g0146101|9272216|Conserved hypothetical protein
chr1:3060855,3070202	Os01g0158500|Os01g0158500|4324056|Arginyl-tRNA synthetase, class Ic family protein
chr1:3060855,3070202	Os01g0158600|Os01g0158600|4324057|Leucine rich repeat, N-terminal domain containing protein
chr1:3140747,3145826	Os01g0160200|Os01g0160200|4324067|Leucine rich repeat, N-terminal domain containing protein
chr1:3171989,3201693	Os01g0160700|Os01g0160700|9268594|Leucine rich repeat, N-terminal domain containing protein
chr1:3171989,3201693	Os01g0160800|Os01g0160800|4324068|Similar to Protein synthesis inhibitor II (EC 3.2.2.22) (Ribosome-inactivating protein II) (rRNA N-glycosidase)
chr1:3171989,3201693	Os01g0160900|Os01g0160900|4324069|Leucine-rich repeat, plant specific containing protein
chr1:3171989,3201693	Os01g0161000|Os01g0161000|4324070|Leucine rich repeat, N-terminal domain containing protein
chr1:3272074,3276744	Os01g0162800|Os01g0162800|4324409|Leucine rich repeat, N-terminal domain containing protein
chr1:12761907,12780761	Os01g0328200|Os01g0328200|4326975|Conserved hypothetical protein
chr1:13534204,13543120	Os01g0340600|Os01g0340600|4326807|Conserved hypothetical protein
chr1:13543610,13582174	Os01g0341000|Os01g0341000|4326808|TMP repeat containing protein
chr1:13543610,13582174	Os01g0341200|Os01g0341200|4326809|Conserved hypothetical protein
chr1:14740822,14748441	Os01g0359800|Os01g0359800|4326025|Disease resistance protein family protein
chr1:14748901,14758412	Os01g0360100|Os01g0360100|4326026|Conserved hypothetical protein
chr1:14748901,14758412	Os01g0360150|Os01g0360150|9267497|Conserved hypothetical protein
chr1:15091885,15110351	Os01g0366100|Os01g0366100|4325725|Hypothetical protein
chr1:15091885,15110351	Os01g0366300|Os01g0366300|4325726|Similar to Receptor protein kinase
chr1:15487572,15526606	Os01g0370900|Os01g0370900|4325709|Glutathione S-transferase, N-terminal domain containing protein
chr1:15487572,15526606	Os01g0371200|Os01g0371200|4325710|Similar to Glutathione-S-transferase 19E50
chr1:15487572,15526606	Os01g0371400|Os01g0371400|4325711|Glutathione S-transferase, N-terminal domain containing protein
chr1:15487572,15526606	Os01g0371500|Os01g0371500|4325712|Similar to Glutathione-S-transferase 19E50
chr1:21340828,21342528	Os01g0538000|Os01g0538000|9272373|Conserved hypothetical protein
chr1:21343803,21360227	Os01g0538200|Os01g0538200|4326424|Conserved hypothetical protein
chr1:21467787,21539012	Os01g0539400|Os01g0539400|4326425|Conserved hypothetical protein
chr1:21467787,21539012	Os01g0539900|Os01g0539900|4326426|Conserved hypothetical protein
chr1:21467787,21539012	Os01g0540300|Os01g0540300|9268411|Conserved hypothetical protein
chr1:21467787,21539012	Os01g0540800|Os01g0540800|9270848|Conserved hypothetical protein
chr1:21539402,21542404	Os01g0541000|Os01g0541000|9266217|Transcriptional factor B3 family protein
chr1:22442267,22449198	Os01g0553301|Os01g0553301|9269668|Conserved hypothetical protein
chr1:22461000,22498905	Os01g0553400|Os01g0553400|4325855|Cyclin-like F-box domain containing protein
chr1:22461000,22498905	Os01g0553600|Os01g0553600|9269908|Conserved hypothetical protein
chr1:23150637,23231903	Os01g0564300|Os01g0564300|4327925|Peptidylprolyl isomerase, FKBP-type domain containing protein
chr1:23150637,23231903	Os01g0564400|Os01g0564400|9270518|Conserved hypothetical protein
chr1:23150637,23231903	Os01g0564600|Os01g0564600|9268340|Protein of unknown function DUF247, plant family protein
chr1:25428657,25433751	Os01g0603566|Os01g0603566|9271935|Hypothetical protein
chr1:25428657,25433751	Os01g0603700|Os01g0603700|4324095|Conserved hypothetical protein
chr1:30768333,30798694	Os01g0700900|Os01g0700900|4326926|Cytochrome P450 family protein
chr1:30768333,30798694	Os01g0701300|Os01g0701300|9269315|Cytochrome P450 family protein
chr1:31289812,31291917	Os01g0710800|Os01g0710800|4327832|Conserved hypothetical protein
chr1:34491230,34495479	Os01g0774200|Os01g0774200|4327151|Conserved hypothetical protein
chr1:34846101,34856366	Os01g0781100|Os01g0781100|4327841|Similar to NBS-LRR protein (Fragment)
chr1:34846101,34856366	Os01g0781200|Os01g0781200|4327842|Similar to Rust resistance protein
chr1:34964829,34970429	Os01g0783800|Os01g0783800|4327060|Curculin-like (mannose-binding) lectin domain containing protein防御
chr1:35417201,35424834	Os01g0794800|Os01g0794800|4324137|Similar to Subtilase
chr1:35417201,35424834	Os01g0794900|Os01g0794900|4325623|Conserved hypothetical protein
chr1:35417201,35424834	Os01g0795000|Os01g0795000|4325624|Subtilase
chr1:42943843,42960177	Os01g0937300|Os01g0937300|4326532|Disease resistance protein family protein
chr1:42943843,42960177	Os01g0937366|Os01g0937366|9270466|Hypothetical protein
chr1:42943843,42960177	Os01g0937400|Os01g0937400|4326533|Disease resistance protein family protein
chr1:43792470,43794992	Os01g0953400|Os01g0953400|4325754|NB-ARC domain containing protein
chr1:44462246,44468357	Os01g0967400|Os01g0967400|9266912|Similar to Photosystem I P700 chlorophyll a apoprotein A1 (PsaA) (PSI-A)
chr1:44468817,44477370	Os01g0967600|Os01g0967600|4324008|Conserved hypothetical protein
chr1:44468817,44477370	Os01g0967700|Os01g0967700|4324009|Conserved hypothetical protein
chr2:2699041,2716474	Os02g0149000|Os02g0149000|9268495|Hypothetical protein
chr2:3408329,3422685	Os02g0163300|Os02g0163300|4328397|Conserved hypothetical protein
chr2:3408329,3422685	Os02g0163400|Os02g0163400|4328398|Conserved hypothetical protein
chr2:3408329,3422685	Os02g0163500|Os02g0163500|4328399|Conserved hypothetical protein
chr2:3408329,3422685	Os02g0163533|Os02g0163533|9266559|Hypothetical protein
chr2:3408329,3422685	Os02g0163566|Os02g0163566|9269311|Conserved hypothetical protein
chr2:3427772,3430731	Os02g0163600|Os02g0163600|4328400|Conserved hypothetical protein
chr2:6489927,6499703	Os02g0215500|Os02g0215500|4328722|Protein kinase-like domain containing protein
chr2:6489927,6499703	Os02g0215400|Os02g0215400|4328721|Conserved hypothetical protein
chr2:6538046,6543125	Os02g0216300|Os02g0216300|4328727|Conserved hypothetical protein
chr2:7445775,7460427	Os02g0231500|Os02g0231500|4328806|Plastocyanin-like domain containing protein
chr2:7460887,7462597	Os02g0231600|Os02g0231600|4328807|Similar to Transposase (Fragment)
chr2:7463448,7466851	Os02g0231700|Os02g0231700|4328808|Protein kinase-like domain containing protein
chr2:8636461,8651716	Os02g0253000|Os02g0253000|4328905|Reverse transcriptase, RNA-dependent DNA polymerase family protein
chr2:8636461,8651716	Os02g0253150|Os02g0253150|9266946|Hypothetical protein
chr2:8663939,8683156	Os02g0253300|Os02g0253300|4328906|Protein of unknown function DUF247, plant family protein
chr2:8683588,8689680	Os02g0253700|Os02g0253700|4328907|Conserved hypothetical protein
chr2:9160101,9167950	Os02g0261300|Os02g0261300|4328941|Disease resistance protein family protein
chr2:9171511,9173626	Os02g0261400|Os02g0261400|4328942|Conserved hypothetical protein
chr2:9194050,9196551	Os02g0261800|Os02g0261800|4328944|Leucine-rich repeat 2 containing protein
chr2:9268181,9272084	Os02g0262700|Os02g0262700|4328945|Conserved hypothetical protein
chr2:9313648,9318902	Os02g0263366|Os02g0263366|9270343|Disease resistance protein family protein
chr2:9313648,9318902	Os02g0263432|Os02g0263432|9266205|Leucine-rich repeat 2 containing protein
chr2:10562674,10569853	Os02g0282500|Os02g0282500|4329029|Similar to NBS-LRR protein (Fragment)
chr2:11402018,11411062	Os02g0297200|Os02g0297200|4329081|Protein of unknown function DUF594 family protein
chr2:11789274,11793333	Os02g0302900|Os02g0302900|4329102|Reticulon family protein
chr2:11798965,11814579	Os02g0303200|Os02g0303200|4329104|Hypothetical protein
chr2:14638599,14646829	Os02g0435600|Os02g0435600|4329222|Conserved hypothetical protein
chr2:16342357,16347072	Os02g0463700|Os02g0463700|4329313|Similar to Helicase-like protein [Oryza sativa (japonica cultivar-group)]
chr2:18186097,18189467	Os02g0495400|Os02g0495400|4329403|Armadillo-like helical domain containing protein
chr2:18941567,18946229	Os02g0508500|Os02g0508500|9270682|Conserved hypothetical protein
chr2:23623665,23672174	Os02g0590200|Os02g0590200|9271193|Lecithin:cholesterol acyltransferase family protein
chr2:23623665,23672174	Os02g0589900|Os02g0589900|9267202|Lecithin:cholesterol acyltransferase family protein
chr2:23623665,23672174	Os02g0590000|Os02g0590000|4329824|Lecithin:cholesterol acyltransferase family protein
chr2:23623665,23672174	Os02g0590250|Os02g0590250|9268578|Lecithin:cholesterol acyltransferase family protein
chr2:23623665,23672174	Os02g0590400|Os02g0590400|4329826|Lecithin:cholesterol acyltransferase family protein
chr2:25206263,25213950	Os02g0615800|Os02g0615800|4329983|Protein kinase-like domain containing protein
chr2:25224075,25251800	Os02g0616100|Os02g0616100|9269584|Conserved hypothetical protein
chr2:25224075,25251800	Os02g0616300|Os02g0616300|4329985|Stem cell self-renewal protein Piwi domain containing protein
chr2:25252245,25254327	Os02g0616400|Os02g0616400|4329986|Stem cell self-renewal protein Piwi domain containing protein
chr2:25255252,25274733	Os02g0616501|Os02g0616501|9269807|Argonaute and Dicer protein, PAZ domain containing protein
chr2:25255252,25274733	Os02g0616600|Os02g0616600|9272353|Conserved hypothetical protein
chr2:25290186,25292821	Os02g0616800|Os02g0616800|4329988|Conserved hypothetical protein
chr2:36383606,36387826	Os02g0826000|Os02g0826000|4331213|Conserved hypothetical protein
chr3:250738,253058	Os03g0104000|Os03g0104000|4331308|Similar to Centromere protein
chr3:253523,259548	Os03g0104100|Os03g0104100|4331309|Protein phosphatase 2C-like domain containing protein
chr3:3441523,3442754	Os03g0164100|Os03g0164100|4331722|Hypothetical protein
chr3:3443644,3447456	Os03g0164200|Os03g0164200|4331723|Zinc finger, GRF-type domain containing protein
chr3:6207650,6232083	Os03g0217400|Os03g0217400|4332074|Hypothetical protein
chr3:6207650,6232083	Os03g0217900|Os03g0217900|4332076|Conserved hypothetical protein
chr3:16347264,16350344	Os03g0393100|Os03g0393100|9270128|Peptidase S10, serine carboxypeptidase family protein
chr3:16351154,16352908	Os03g0393100|Os03g0393100|9270128|Peptidase S10, serine carboxypeptidase family protein
chr3:19810421,19816895	Os03g0448500|Os03g0448500|4333229|Similar to Aldehyde dehydrogenase family 7 member A1 (EC 1.2.1.3) (Antiquitin 1) (Matured fruit 60 kDa protein) (MF-60)
chr3:23670999,23674401	Os03g0608700|Os03g0608700|4333427|Similar to Transposase (Fragment)
chr3:27656737,27658450	Os03g0679100|Os03g0679100|4333717|Vacuolar protein sorting-associated protein 26 family protein
chr3:27658875,27679300	Os03g0679300|Os03g0679300|9268935|Similar to Shaggy-related protein kinase eta (EC 2.7.1.-) (ASK-eta) (BRASSINOSTEROID-INSENSITIVE 2) (ULTRACURVATA1)
chr3:27780229,27787049	Os03g0680400|Os03g0680400|4333724|Tetratricopeptide-like helical domain containing protein
chr3:27780229,27787049	Os03g0680500|Os03g0680500|4333725|Tetratricopeptide-like helical domain containing protein
chr3:27787494,27794815	Os03g0680500|Os03g0680500|4333725|Tetratricopeptide-like helical domain containing protein
chr3:27787494,27794815	Os03g0680566|Os03g0680566|9268515|Reverse transcriptase, RNA-dependent DNA polymerase family protein
chr3:31858276,31867503	Os03g0754200|Os03g0754200|4334145|Similar to Triosephosphate isomerase, cytosolic (EC 5.3.1.1) (TIM) (Triose- phosphate isomerase)
chr3:33165288,33193166	Os03g0779000|Os03g0779000|4334302|Protein of unknown function DUF295 family protein
chr3:33165288,33193166	Os03g0779500|Os03g0779500|4334304|Conserved hypothetical protein
chr3:36545819,36553351	Os03g0848700|Os03g0848700|4334783|Similar to TDRGA-1 (Fragment)
chr4:1509915,1563787	Os04g0125100|Os04g0125100|4334980|Conserved hypothetical protein
chr4:1509915,1563787	Os04g0125700|Os04g0125700|4334981|Concanavalin A-like lectin/glucanase domain containing protein
chr4:1686124,1714808	Os04g0127200|Os04g0127200|4334987|Similar to Subtilase
chr4:1686124,1714808	Os04g0127300|Os04g0127300|4334988|Peptidase S8 and S53, subtilisin, kexin, sedolisin domain containing protein
chr4:1686124,1714808	Os04g0127500|Os04g0127500|4334989|EGF domain containing protein
chr4:1755773,1775763	Os04g0128300|Os04g0128300|4334991|Conserved hypothetical protein
chr4:1755773,1775763	Os04g0128400|Os04g0128400|4334992|Cytochrome P450 family protein
chr4:3283002,3285577	Os04g0147200|Os04g0147200|9271055|Conserved hypothetical protein
chr4:7069548,7079583	Os04g0205200|Os04g0205200|4335162|Disease resistance protein family protein
chr4:7964610,7981925	Os04g0219600|Os04g0219600|4335194|Similar to NBS-LRR protein (Fragment)
chr4:7964610,7981925	Os04g0219800|Os04g0219800|4335195|Hypothetical protein
chr4:7983350,8004847	Os04g0219800|Os04g0219800|4335195|Hypothetical protein
chr4:7983350,8004847	Os04g0220300|Os04g0220300|4335196|Conserved hypothetical protein
chr4:8005257,8023689	Os04g0220300|Os04g0220300|4335196|Conserved hypothetical protein
chr4:8024099,8028779	Os04g0220500|Os04g0220500|9270856|Protein of unknown function DUF1677, Oryza sativa family protein
chr4:12253855,12259050	Os04g0283700|Os04g0283700|4335375|Chromo domain containing protein
chr4:15116450,15118535	Os04g0325300|Os04g0325300|4335486|Hypothetical protein
chr4:18122042,18163526	Os04g0371700|Os04g0371700|4335596|Protein kinase-like domain containing protein
chr4:18122042,18163526	Os04g0372100|Os04g0372100|4335597|Protein kinase-like domain containing protein
chr4:18319275,18365887	Os04g0375300|Os04g0375300|4335605|Disease resistance protein family protein
chr4:18868270,18871244	Os04g0384400|Os04g0384400|9272075|Hypothetical protein
chr4:19173951,19185640	Os04g0389600|Os04g0389600|4335671|Conserved hypothetical protein
chr4:24313472,24315156	Os04g0478000|Os04g0478000|4336164|Conserved hypothetical protein
chr4:24587723,24590874	Os04g0483700|Os04g0483700|9268249|Conserved hypothetical protein
chr4:28604228,28610218	Os04g0563500|Os04g0563500|9270638|RNA-directed DNA polymerase (Reverse transcriptase) domain containing protein
chr4:31958426,31966947	Os04g0621100|Os04g0621100|4337034|Hypothetical protein
chr4:31958426,31966947	Os04g0621300|Os04g0621300|4337035|Conserved hypothetical protein
chr4:32251788,32260074	Os04g0626450|Os04g0626450|9266802|Disease resistance protein family protein
chr4:32251788,32260074	Os04g0626500|Os04g0626500|4337070|Similar to Disease resistance protein RGA2 (RGA2-blb) (Blight resistance protein RPI)
chr4:33388825,33391780	Os04g0648400|Os04g0648400|4337210|Leucine rich repeat, N-terminal domain containing protein
chr4:35614812,35619048	Os04g0688500|Os04g0688500|4337486|Peroxidase (EC 1.11.1.7)
chr5:2727111,2737752	Os05g0148000|Os05g0148000|4337807|Conserved hypothetical protein
chr5:2727111,2737752	Os05g0148200|Os05g0148200|9268862|Conserved hypothetical protein
chr5:3201819,3203932	Os05g0155000|Os05g0155000|4337848|Similar to Protein MFP-b
chr5:3204327,3207217	Os05g0155000|Os05g0155000|4337848|Similar to Protein MFP-b
chr5:3397476,3403976	Os05g0158200|Os05g0158200|4337871|Peptidase, trypsin-like serine and cysteine domain containing protein
chr5:8637306,8651008	Os05g0241900|Os05g0241900|4338193|Retrotransposon gag protein family protein
chr5:8651498,8653578	Os05g0242000|Os05g0242000|4338194|Protein of unknown function DUF247, plant family protein
chr5:14748298,14753068	Os05g0318300|Os05g0318300|4338401|Ribonuclease III domain containing protein
chr5:15982828,15988515	Os05g0341300|Os05g0341300|9272594|Similar to G protein alpha subunit
chr5:17747228,17774527	Os05g0369300|Os05g0369300|4338575|Exo70 exocyst complex subunit family protein
chr5:17747228,17774527	Os05g0369500|Os05g0369500|4338576|Exo70 exocyst complex subunit family protein
chr5:17747228,17774527	Os05g0369700|Os05g0369700|4338577|Exo70 exocyst complex subunit family protein
chr5:18349580,18354698	Os05g0379500|Os05g0379500|4338627|Similar to NBS-LRR protein (Fragment)
chr5:18407887,18411681	Os05g0380800|Os05g0380800|4338632|NB-ARC domain containing protein
chr5:23617040,23629631	Os05g0479700|Os05g0479700|4339112|Similar to NBS-LRR type resistance protein (Fragment)
chr5:26280120,26284865	Os05g0527700|Os05g0527700|4339394|UDP-glucuronosyl/UDP-glucosyltransferase family protein
chr5:27191910,27203293	Os05g0546800|Os05g0546800|4339505|Conserved hypothetical protein
chr5:27213470,27233598	Os05g0547600|Os05g0547600|4339507|Conserved hypothetical protein
chr5:27213470,27233598	Os05g0547700|Os05g0547700|4339508|Conserved hypothetical protein
chr6:1182598,1192528	Os06g0122500|Os06g0122500|4339953|Conserved hypothetical protein
chr6:1884836,1890221	Os06g0135000|Os06g0135000|9270731|Similar to PPLZ12 protein
chr6:2105547,2111155	Os06g0140200|Os06g0140200|4340067|Leucine rich repeat, N-terminal domain containing protein
chr6:3050727,3053802	Os06g0159900|Os06g0159900|4340201|Similar to Arm repeat containing protein
chr6:3515348,3536201	Os06g0170250|Os06g0170250|9270668|EGF-like calcium-binding domain containing protein
chr6:4446149,4466758	Os06g0188400|Os06g0188400|4340356|Ionotropic glutamate receptor family protein
chr6:4467313,4478986	Os06g0188600|Os06g0188600|9269324|Conserved hypothetical protein
chr6:7080255,7089172	Os06g0236266|Os06g0236266|9266520|Conserved hypothetical protein
chr6:9124975,9134038	Os06g0271475|Os06g0271475|9270500|Hypothetical protein
chr6:9124975,9134038	Os06g0271500|Os06g0271500|4340728|En/Spm-like transposon proteins family protein
chr6:9715543,9718073	Os06g0279900|Os06g0279900|4340758|Disease resistance protein family protein
chr6:9718478,9725304	Os06g0279900|Os06g0279900|4340758|Disease resistance protein family protein
chr6:10438257,10449070	Os06g0287700|Os06g0287700|9268881|Similar to NBS-LRR disease resistance protein homologue (Fragment)
chr6:11506376,11516157	Os06g0303400|Os06g0303400|4340833|Similar to Aconitate hydratase, cytoplasmic (EC 4.2.1.3) (Citrate hydro-lyase) (Aconitase)
chr6:17937237,17942772	Os06g0493000|Os06g0493000|4341086|RNA-directed DNA polymerase (Reverse transcriptase) domain containing protein
chr6:21205946,21222375	Os06g0541600|Os06g0541600|9270367|Similar to KI domain interacting kinase 1
chr6:23433006,23445976	Os06g0579100|Os06g0579100|9269935|Hypothetical protein
chr6:23433006,23445976	Os06g0579300|Os06g0579300|9272493|Conserved hypothetical protein
chr6:23433006,23445976	Os06g0579200|Os06g0579200|9270091|Conserved hypothetical protein
chr6:23446401,23448478	Os06g0579200|Os06g0579200|9270091|Conserved hypothetical protein
chr6:23487491,23497282	Os06g0580100|Os06g0580100|4341377|Conserved hypothetical protein
chr6:23566572,23643823	Os06g0581300|Os06g0581300|4341379|Protein of unknown function DUF1475 family protein
chr6:23566572,23643823	Os06g0581500|Os06g0581500|4341380|Protein kinase-like domain containing protein
chr6:23566572,23643823	Os06g0581701|Os06g0581701|9268915|Conserved hypothetical protein
chr6:23785875,23839006	Os06g0586000|Os06g0586000|4341395|Conserved hypothetical protein
chr6:23785875,23839006	Os06g0586150|Os06g0586150|9266952|Protein kinase-like domain containing protein
chr6:23846449,23869197	Os06g0586300|Os06g0586300|4341396|Conserved hypothetical protein
chr6:23846449,23869197	Os06g0586600|Os06g0586600|9272066|Conserved hypothetical protein
chr6:25831603,25835413	Os06g0621600|Os06g0621600|4341547|Disease resistance protein family protein
chr6:30798188,30808456	Os06g0707700|Os06g0707700|4342015|Disease resistance protein family protein
chr6:30815277,30819050	Os06g0707800|Os06g0707800|9266824|Similar to NBS-LRR disease resistance protein homologue
chr6:31098008,31117325	Os06g0713300|Os06g0713300|4342052|Conserved hypothetical protein
chr6:31098008,31117325	Os06g0713400|Os06g0713400|4342053|Cyclin-like F-box domain containing protein
chr6:31098008,31117325	Os06g0713500|Os06g0713500|4342054|Integrase, catalytic region domain containing protein
chr6:32096445,32111873	Os06g0731950|Os06g0731950|9269690|Hypothetical protein
chr6:32096445,32111873	Os06g0732000|Os06g0732000|4342161|Similar to Ribosomal protein L35
chr7:949231,959833	Os07g0117400|Os07g0117400|4342259|Protein kinase-like domain containing protein
chr7:949231,959833	Os07g0117800|Os07g0117800|4342261|Protein kinase-like domain containing protein
chr7:1673534,1681140	Os07g0131400|Os07g0131400|9269147|Concanavalin A-like lectin/glucanase domain containing protein
chr7:1695983,1706597	Os07g0131600|Os07g0131600|4342334|Similar to Monosaccharide transporter
chr7:2275527,2280207	Os07g0144200|Os07g0144200|9270772|Hypothetical protein
chr7:3912848,3941528	Os07g0174300|Os07g0174300|9267915|Conserved hypothetical protein
chr7:6527895,6547517	Os07g0217600|Os07g0217600|4342731|Cytochrome P450 family protein
chr7:6527895,6547517	Os07g0217800|Os07g0217800|4342732|Conserved hypothetical protein
chr7:6549348,6555695	Os07g0218200|Os07g0218200|9270657|Terpenoid cylases/protein prenyltransferase alpha-alpha toroid domain containing protein
chr7:6603202,6613899	Os07g0218700|Os07g0218700|4342734|Cytochrome P450 family protein
chr7:6632054,6678891	Os07g0219300|Os07g0219300|4342735|Prolamin precursor (13 kDa prolamin)
chr7:6632054,6678891	Os07g0219400|Os07g0219400|4342736|Prolamin
chr7:6632054,6678891	Os07g0220050|Os07g0220050|9269351|Similar to Prolamin
chr7:11249591,11258762	Os07g0289400|Os07g0289400|4342944|Conserved hypothetical protein
chr7:11249591,11258762	Os07g0289600|Os07g0289600|4342945|Hypothetical protein
chr7:13276966,13292285	Os07g0407350|Os07g0407350|9267901|Conserved hypothetical protein
chr7:13927989,13931422	Os07g0417700|Os07g0417700|9272699|RNA-directed DNA polymerase (Reverse transcriptase) domain containing protein
chr7:13936046,13938555	Os07g0417800|Os07g0417800|9268478|Conserved hypothetical protein
chr7:13953977,13965765	Os07g0418100|Os07g0418100|9272338|Protein of unknown function DUF889, eukaryote family protein
chr7:14185685,14190940	Os07g0421200|Os07g0421200|9270014|Similar to SAC domain protein 3
chr7:15529498,15533320	Os07g0440900|Os07g0440900|4343094|Conserved hypothetical protein
chr7:15852183,15861176	Os07g0445400|Os07g0445400|9270276|Disease resistance protein family protein
chr7:18264919,18308876	Os07g0482975|Os07g0482975|9271617|Cytochrome P450 family protein
chr7:18264919,18308876	Os07g0483050|Os07g0483050|9267383|Cytochrome P450 family protein
chr7:20131728,20136470	Os07g0510800|Os07g0510800|4343355|RNA-directed DNA polymerase (Reverse transcriptase) domain containing protein
chr7:20700672,20707897	Os07g0519100|Os07g0519100|9268990|Similar to Taxoid 2-alpha-hydroxylase
chr7:20815374,20829828	Os07g0521500|Os07g0521500|4343408|Disease resistance protein family protein
chr7:20815374,20829828	Os07g0521400|Os07g0521400|4343407|Conserved hypothetical protein
chr7:20815374,20829828	Os07g0521600|Os07g0521600|4343409|Similar to NBS-LRR protein (Fragment)
chr7:22044557,22056037	Os07g0541500|Os07g0541500|4343501|Similar to KI domain interacting kinase 1
chr7:22044557,22056037	Os07g0541550|Os07g0541550|9269913|Conserved hypothetical protein
chr7:22044557,22056037	Os07g0541600|Os07g0541600|9272442|Hypothetical protein
chr7:22056437,22074348	Os07g0541700|Os07g0541700|4343503|Similar to Receptor-like protein kinase 5
chr7:22056437,22074348	Os07g0541800|Os07g0541800|4343504|Similar to KI domain interacting kinase 1
chr7:28112879,28160614	Os07g0653800|Os07g0653800|4344132|Conserved hypothetical protein
chr7:28112879,28160614	Os07g0653900|Os07g0653900|4344133|Conserved hypothetical protein
chr7:28112879,28160614	Os07g0654100|Os07g0654100|4344134|Conserved hypothetical protein
chr7:28112879,28160614	Os07g0654300|Os07g0654300|4344135|Conserved hypothetical protein
chr7:28112879,28160614	Os07g0654450|Os07g0654450|9272496|Armadillo-like helical domain containing protein
chr7:28112879,28160614	Os07g0654500|Os07g0654500|4344137|Conserved hypothetical protein
chr8:1302816,1307501	Os08g0123950|Os08g0123950|9272273|Integrase, catalytic region domain containing protein
chr8:1308016,1460009	Os08g0124000|Os08g0124000|4344555|Similar to Resistance protein candidate (Fragment)
chr8:1308016,1460009	Os08g0124100|Os08g0124100|4344556|Concanavalin A-like lectin/glucanase, subgroup domain containing protein
chr8:1308016,1460009	Os08g0124500|Os08g0124500|4344557|Similar to Resistance protein candidate (Fragment)
chr8:1308016,1460009	Os08g0124700|Os08g0124700|4344558|Similar to Resistance protein candidate (Fragment)
chr8:1308016,1460009	Os08g0124900|Os08g0124900|4344559|Concanavalin A-like lectin/glucanase domain containing protein
chr8:1460429,1465567	Os08g0125200|Os08g0125200|4344560|Concanavalin A-like lectin/glucanase domain containing protein
chr8:3791397,3796832	Os08g0164800|Os08g0164800|4344745|RNA-directed DNA polymerase (Reverse transcriptase) domain containing protein
chr8:4099500,4114417	Os08g0170100|Os08g0170100|4344767|NB-ARC domain containing protein
chr8:4099500,4114417	Os08g0170200|Os08g0170200|4344768|Disease resistance protein family protein
chr8:4439298,4446963	Os08g0176200|Os08g0176200|4344796|Protein kinase domain containing protein
chr8:4466268,4485801	Os08g0176633|Os08g0176633|9269960|Disease resistance protein family protein
chr8:5661909,5696372	Os08g0198000|Os08g0198000|4344884|DNA-binding WRKY domain containing protein
chr8:5661909,5696372	Os08g0198100|Os08g0198100|4344885|Similar to WRKY transcription factor 1 (WRKY DNA-binding protein 1) (Zinc- dependent activator protein 1) (Transcription factor ZAP1)
chr8:5661909,5696372	Os08g0198300|Os08g0198300|9270538|TRAF-like domain containing protein
chr8:5661909,5696372	Os08g0198700|Os08g0198700|9266434|Similar to Glycolate oxidase (EC 1.1.3.15) (Fragment)
chr8:5703495,5706472	Os08g0198800|Os08g0198800|4344889|Conserved hypothetical protein
chr8:5940186,5950658	Os08g0202300|Os08g0202300|4344909|Leucine-rich repeat, plant specific containing protein
chr8:6310955,6326985	Os08g0208200|Os08g0208200|4344941|Peptidase A1, pepsin family protein
chr8:6310955,6326985	Os08g0208300|Os08g0208300|4344942|Hypothetical protein
chr8:6310955,6326985	Os08g0208400|Os08g0208400|4344943|En/Spm-like transposon proteins family protein
chr8:6333400,6340001	Os08g0208700|Os08g0208700|9266930|Similar to Transposase (Fragment)
chr8:8163826,8173640	Os08g0234400|Os08g0234400|9270781|Conserved hypothetical protein
chr8:16332118,16337530	Os08g0355400|Os08g0355400|4345356|Protein of unknown function DUF247, plant family protein
chr8:19789399,19797153	Os08g0411900|Os08g0411900|4345556|NB-ARC domain containing protein
chr8:26454312,26467396	Os08g0529501|Os08g0529501|9270669|Conserved hypothetical protein
chr8:26797899,26801266	Os08g0535083|Os08g0535083|9267641|Hypothetical protein
chr9:8289701,8313019	Os09g0304400|Os09g0304400|4346667|Conserved hypothetical protein
chr9:8835155,8878538	Os09g0310800|Os09g0310800|4346688|Conserved hypothetical protein
chr9:8914895,8917465	Os09g0311600|Os09g0311600|4346689|Similar to NBS-LRR type resistance protein (Fragment)
chr9:8983619,8996038	Os09g0312900|Os09g0312900|9268349|Conserved hypothetical protein
chr9:9664952,9669631	Os09g0319800|Os09g0319800|4346705|Terpenoid cylases/protein prenyltransferase alpha-alpha toroid domain containing protein
chr9:9963153,9975490	Os09g0322400|Os09g0322400|4346718|Hypothetical protein
chr9:9963153,9975490	Os09g0322500|Os09g0322500|4346719|Conserved hypothetical protein
chr9:9975915,9980730	Os09g0322600|Os09g0322600|4346720|Similar to Polygalacturonase inhibitory protein
chr9:10630113,10660778	Os09g0333500|Os09g0333500|4346766|Similar to PDR-like ABC transporter (PDR4 ABC transporter)
chr9:10630113,10660778	Os09g0333600|Os09g0333600|4346767|Similar to PDR-like ABC transporter (PDR4 ABC transporter)
chr9:10956664,10992826	Os09g0339800|Os09g0339800|4346782|Glycerophosphoryl diester phosphodiesterase family protein
chr9:11014626,11017602	Os09g0340400|Os09g0340400|9270880|Hypothetical protein
chr9:11515175,11527069	Os09g0348300|Os09g0348300|9267814|Protein kinase-like domain containing protein
chr9:11527907,11531735	Os09g0348300|Os09g0348300|9267814|Protein kinase-like domain containing protein
chr9:11532200,11549309	Os09g0348800|Os09g0348800|4346816|Conserved hypothetical protein
chr9:11549749,11577322	Os09g0349100|Os09g0349100|4346817|Protein kinase-like domain containing protein
chr9:11616226,11622282	Os09g0349800|Os09g0349800|4346820|Protein kinase-like domain containing protein
chr9:11953478,11960725	Os09g0355400|Os09g0355400|4346832|Protein kinase-like domain containing protein
chr9:12042301,12062526	Os09g0356100|Os09g0356100|9268272|Conserved hypothetical protein
chr9:12042301,12062526	Os09g0356200|Os09g0356200|4346835|Serine/threonine protein kinase domain containing protein
chr9:12603163,12614136	Os09g0365300|Os09g0365300|4346874|Disease resistance protein family protein
chr9:13092059,13108166	Os09g0373800|Os09g0373800|9270321|EGF-like calcium-binding domain containing protein
chr9:16217919,16222574	Os09g0428266|Os09g0428266|9270551|Hypothetical protein
chr9:16217919,16222574	Os09g0428300|Os09g0428300|4347119|GPCR, family 3, metabotropic glutamate receptor-like protein
chr9:16232526,16235076	Os09g0428500|Os09g0428500|4347120|Conserved hypothetical protein
chr9:16683831,16728707	Os09g0436000|Os09g0436000|4347145|Conserved hypothetical protein
chr9:16683831,16728707	Os09g0436200|Os09g0436200|4347146|Conserved hypothetical protein
chr9:16683831,16728707	Os09g0436300|Os09g0436300|4347147|Peptidase, trypsin-like serine and cysteine domain containing protein
chr9:16683831,16728707	Os09g0436400|Os09g0436400|4347148|PDZ/DHR/GLGF domain containing protein
chr9:16683831,16728707	Os09g0436500|Os09g0436500|4347149|Ketol-acid reductoisomerase, chloroplast precursor (EC 1.1.1.86) (Acetohydroxy-acid reductoisomerase) (Alpha-keto-beta-hydroxylacil reductoisomerase)
chr9:16729137,16732504	Os09g0436600|Os09g0436600|4347150|Conserved hypothetical protein
chr9:20579528,20585524	Os09g0512200|Os09g0512200|9271375|Similar to AMP-binding protein
chr10:1031779,1061176	Os10g0116300|Os10g0116300|4347986|EF-Hand type domain containing protein
chr10:1031779,1061176	Os10g0116400|Os10g0116400|4347987|Conserved hypothetical protein
chr10:1031779,1061176	Os10g0116600|Os10g0116600|4347988|EGF-like calcium-binding domain containing protein
chr10:1116729,1121051	Os10g0118000|Os10g0118000|4347993|Similar to O-methyltransferase ZRP4 (EC 2.1.1.-) (OMT)
chr10:1140813,1143755	Os10g0118200|Os10g0118200|4347994|Similar to O-methyltransferase ZRP4 (EC 2.1.1.-) (OMT)
chr10:1596410,1602219	Os10g0125300|Os10g0125300|4348013|Conserved hypothetical protein
chr10:6276023,6284678	Os10g0195250|Os10g0195250|9267697|Conserved hypothetical protein
chr10:6384198,6388901	Os10g0196100|Os10g0196100|9266927|Similar to Cytochrome P450 98A1 (EC 1.14.-.-)
chr10:9777263,9793533	Os10g0334500|Os10g0334500|4348341|Plant disease resistance response protein family protein
chr10:11717551,11722646	Os10g0366400|Os10g0366400|4348460|Conserved hypothetical protein
chr10:11961590,11969072	Os10g0370800|Os10g0370800|4348474|Similar to Exo-1,3-beta-glucanase precursor (EC 3.2.1.58) (Fragment)
chr10:12696132,12706947	Os10g0382400|Os10g0382400|4348508|Hypothetical protein
chr10:12696132,12706947	Os10g0382600|Os10g0382600|4348509|Conserved hypothetical protein
chr10:14594645,14598001	Os10g0410200|Os10g0410200|9271822|Hypothetical protein
chr10:14594645,14598001	Os10g0410100|Os10g0410100|4348598|Conserved hypothetical protein
chr10:14594645,14598001	Os10g0410300|Os10g0410300|4348600|Homeodomain-like containing protein
chr10:15716830,15748803	Os10g0429300|Os10g0429300|4348686|TRAF-like domain containing protein
chr10:15716830,15748803	Os10g0429500|Os10g0429500|9271421|TRAF-like domain containing protein
chr10:15716830,15748803	Os10g0429700|Os10g0429700|4348688|The stop codon is not identified.
chr10:16617929,16624054	Os10g0446800|Os10g0446800|9268230|Similar to Ketol-acid reductoisomerase, chloroplast precursor (EC 1.1.1.86) (Acetohydroxy-acid reductoisomerase) (Alpha-keto-beta-hydroxylacil reductoisomerase)
chr10:19858794,19870782	Os10g0507500|Os10g0507500|4349069|Conserved hypothetical protein
chr10:21518465,21526970	Os10g0540300|Os10g0540300|4349255|Conserved hypothetical protein
chr10:23032851,23035776	Os10g0569500|Os10g0569500|4349449|Conserved hypothetical protein
chr11:2066377,2072369	Os11g0146000|Os11g0146000|4349757|Hypothetical protein
chr11:2066377,2072369	Os11g0146100|Os11g0146100|4349758|Similar to AtPIP5K1
chr11:2072759,2076189	Os11g0146200|Os11g0146200|4349759|Ankyrin repeat containing protein
chr11:2076774,2079750	Os11g0146300|Os11g0146300|4349760|Conserved hypothetical protein
chr11:2080134,2083533	Os11g0146300|Os11g0146300|4349760|Conserved hypothetical protein
chr11:2345863,2349283	Os11g0150800|Os11g0150800|4349788|Conserved hypothetical protein
chr11:5756892,5783060	Os11g0211300|Os11g0211300|4350057|Similar to NBS-LRR disease resistance protein homologue (Fragment)
chr11:5756892,5783060	Os11g0211400|Os11g0211400|4350058|Hypothetical protein
chr11:5831354,5855901	Os11g0212900|Os11g0212900|4350062|Protein kinase domain containing protein
chr11:5910266,5930797	Os11g0214100|Os11g0214100|4350070|Similar to Histidine-rich glycoprotein precursor
chr11:5910266,5930797	Os11g0214400|Os11g0214400|4350071|Plant disease resistance response protein family protein
chr11:6395140,6404717	Os11g0222900|Os11g0222900|4350103|Disease resistance protein family protein
chr11:6405157,6406872	Os11g0222900|Os11g0222900|4350103|Disease resistance protein family protein
chr11:6423002,6432330	Os11g0223400|Os11g0223400|4350105|Conserved hypothetical protein
chr11:6614501,6622205	Os11g0226800|Os11g0226800|9266242|Similar to NBS-LRR disease resistance protein homologue
chr11:6614501,6622205	Os11g0226900|Os11g0226900|9272022|Conserved hypothetical protein
chr11:6614501,6622205	Os11g0226933|Os11g0226933|9267892|Disease resistance protein family protein
chr11:6639262,6661462	Os11g0227100|Os11g0227100|4350120|Disease resistance protein family protein
chr11:6639262,6661462	Os11g0227200|Os11g0227200|4350121|Similar to NBS-LRR disease resistance protein homologue
chr11:6661867,6681065	Os11g0227200|Os11g0227200|4350121|Similar to NBS-LRR disease resistance protein homologue
chr11:6661867,6681065	Os11g0227250|Os11g0227250|9269503|Conserved hypothetical protein
chr11:6661867,6681065	Os11g0227300|Os11g0227300|4350122|Conserved hypothetical protein
chr11:6661867,6681065	Os11g0227700|Os11g0227700|4350124|Similar to NBS-LRR protein (Fragment)
chr11:6661867,6681065	Os11g0227600|Os11g0227600|4350123|Conserved hypothetical protein
chr11:6834200,6837998	Os11g0228850|Os11g0228850|9269444|Conserved hypothetical protein
chr11:6838464,6870578	Os11g0229000|Os11g0229000|4350128|Conserved hypothetical protein
chr11:6838464,6870578	Os11g0229100|Os11g0229100|4350129|Conserved hypothetical protein
chr11:6838464,6870578	Os11g0229200|Os11g0229200|4350130|Similar to NBS-LRR type resistance protein (Fragment)
chr11:6838464,6870578	Os11g0229300|Os11g0229300|4350131|Similar to NBS-LRR protein (Fragment)
chr11:6838464,6870578	Os11g0229400|Os11g0229400|4350132|Similar to NBS-LRR protein (Fragment)
chr11:6871003,6880551	Os11g0229500|Os11g0229500|4350133|Similar to NBS-LRR protein (Fragment)
chr11:6871003,6880551	Os11g0229600|Os11g0229600|4350134|Conserved hypothetical protein
chr11:7406531,7410817	Os11g0238700|Os11g0238700|4350158|Disease resistance protein family protein
chr11:8156726,8160126	Os11g0251200|Os11g0251200|4350212|Ankyrin repeat containing protein
chr11:8900148,8901823	Os11g0263000|Os11g0263000|9267983|Disease resistance protein family protein
chr11:9673711,9683146	Os11g0272900|Os11g0272900|9266270|The stop codon is not identified.
chr11:17499177,17518180	Os11g0460700|Os11g0460700|4350471|Protein prenyltransferase domain containing protein
chr11:17499177,17518180	Os11g0460800|Os11g0460800|4350472|Peptidase S10, serine carboxypeptidase family protein
chr11:17617903,17630699	Os11g0462900|Os11g0462900|4350479|NB-ARC domain containing protein
chr11:17780376,17787602	Os11g0465200|Os11g0465200|4350483|Similar to Bx2-like protein
chr11:18183165,18207818	Os11g0474000|Os11g0474000|4350499|Hypothetical protein
chr11:18183165,18207818	Os11g0474100|Os11g0474100|4350500|Hypothetical protein
chr11:18183165,18207818	Os11g0474400|Os11g0474400|4350501|Hypothetical protein
chr11:18711222,18722848	Os11g0481500|Os11g0481500|4350513|Conserved hypothetical protein
chr11:18951288,18955650	Os11g0486000|Os11g0486000|9269250|Leucine-rich repeat domain containing protein
chr11:19385136,19388146	Os11g0494966|Os11g0494966|9271737|Conserved hypothetical protein
chr11:19385136,19388146	Os11g0495032|Os11g0495032|9269182|Disease resistance protein family protein
chr11:21190511,21194800	Os11g0532200|Os11g0532200|4350643|Hypothetical protein
chr11:21936741,21941805	Os11g0545300|Os11g0545300|4350688|Peptidase C19, ubiquitin carboxyl-terminal hydrolase 2 family protein
chr11:22204401,22236340	Os11g0549635|Os11g0549635|9268625|ABC-1 domain containing protein
chr11:22204401,22236340	Os11g0549650|Os11g0549650|9271069|Conserved hypothetical protein
chr11:22204401,22236340	Os11g0549655|Os11g0549655|9266255|Maf-like protein family protein
chr11:22204401,22236340	Os11g0549665|Os11g0549665|9268719|Conserved hypothetical protein
chr11:22204401,22236340	Os11g0549670|Os11g0549670|9271786|Conserved hypothetical protein
chr11:22204401,22236340	Os11g0549675|Os11g0549675|9267561|Conserved hypothetical protein
chr11:22236758,22245024	Os11g0549680|Os11g0549680|9270219|Conserved hypothetical protein
chr11:22245875,22249234	Os11g0549685|Os11g0549685|9271826|Conserved hypothetical protein
chr11:22280458,22323643	Os11g0550100|Os11g0550100|9268286|Conserved hypothetical protein
chr11:22280458,22323643	Os11g0550300|Os11g0550300|4350704|Conserved hypothetical protein
chr11:22280458,22323643	Os11g0550500|Os11g0550500|4350705|Similar to LZ-NBS-LRR class RGA
chr11:22280458,22323643	Os11g0550800|Os11g0550800|4350706|Conserved hypothetical protein
chr11:23124352,23133146	Os11g0569800|Os11g0569800|4350750|Similar to Receptor kinase-like protein
chr11:23569400,23625398	Os11g0576700|Os11g0576700|4350769|Hypothetical protein
chr11:23569400,23625398	Os11g0576900|Os11g0576900|4350770|Protein of unknown function DUF295 family protein
chr11:23625793,23629647	Os11g0577700|Os11g0577700|9271899|Tetratricopeptide-like helical domain containing protein
chr11:24590388,24670635	Os11g0597500|Os11g0597500|9268218|Conserved hypothetical protein
chr11:24590388,24670635	Os11g0597601|Os11g0597601|9270199|Conserved hypothetical protein
chr11:24590388,24670635	Os11g0597700|Os11g0597700|9272653|Conserved hypothetical protein
chr11:24590388,24670635	Os11g0597800|Os11g0597800|9268432|Conserved hypothetical protein
chr11:24590388,24670635	Os11g0598000|Os11g0598000|4350849|Protein of unknown function DUF295 family protein
chr11:24590388,24670635	Os11g0598300|Os11g0598300|4350850|NB-ARC domain containing protein
chr11:24590388,24670635	Os11g0598150|Os11g0598150|9266222|Conserved hypothetical protein
chr11:25370521,25390820	Os11g0609580|Os11g0609580|9267248|Protein kinase domain containing protein
chr11:25394277,25402383	Os11g0609600|Os11g0609600|9269633|Similar to 14-3-3 protein
chr11:25402818,25450378	Os11g0609700|Os11g0609700|4350902|Disease resistance protein family protein
chr11:25402818,25450378	Os11g0609900|Os11g0609900|9267412|Hypothetical protein
chr11:25641039,25644069	Os11g0613900|Os11g0613900|4350911|Similar to Transposase (Fragment)
chr11:25848426,25853524	Os11g0616900|Os11g0616900|4350929|Conserved hypothetical protein
chr11:25853951,25888422	Os11g0617500|Os11g0617500|4350930|RNA-directed DNA polymerase (Reverse transcriptase) domain containing protein
chr11:25853951,25888422	Os11g0617800|Os11g0617800|9272268|Conserved hypothetical protein
chr11:25891777,25909154	Os11g0618200|Os11g0618200|9267942|Conserved hypothetical protein
chr11:25909614,25924510	Os11g0618300|Os11g0618300|9270494|Protein kinase domain containing protein
chr11:25909614,25924510	Os11g0618500|Os11g0618500|4350932|Protein of unknown function DUF594 family protein
chr11:25932233,25935640	Os11g0618700|Os11g0618700|9270662|Protein of unknown function DUF594 family protein
chr11:27062040,27063748	Os11g0638200|Os11g0638200|4350989|Conserved hypothetical protein
chr11:27077228,27084468	Os11g0638700|Os11g0638700|4350990|Hypothetical protein
chr11:27077228,27084468	Os11g0638801|Os11g0638801|9271272|Protein of unknown function DUF594 family protein
chr11:27185249,27187329	Os11g0640600|Os11g0640600|4351000|Disease resistance protein family protein
chr11:27187794,27207953	Os11g0640600|Os11g0640600|4351000|Disease resistance protein family protein
chr11:27187794,27207953	Os11g0640700|Os11g0640700|4351001|Conserved hypothetical protein
chr11:27516979,27542139	Os11g0646300|Os11g0646300|4351024|NB-ARC domain containing protein
chr11:27542574,27605055	Os11g0646300|Os11g0646300|4351024|NB-ARC domain containing protein
chr11:27973362,28059903	Os11g0654100|Os11g0654100|9266389|NB-ARC domain containing protein
chr11:27973362,28059903	Os11g0654000|Os11g0654000|4351039|Conserved hypothetical protein
chr11:27973362,28059903	Os11g0654400|Os11g0654400|4351040|Similar to Short chain alcohol dehydrogenase-like
chr11:27973362,28059903	Os11g0654800|Os11g0654800|4351041|Conserved hypothetical protein
chr11:27973362,28059903	Os11g0655000|Os11g0655000|4351042|Conserved hypothetical protein
chr11:27973362,28059903	Os11g0655100|Os11g0655100|4351043|Conserved hypothetical protein
chr11:27973362,28059903	Os11g0655200|Os11g0655200|9271782|NB-ARC domain containing protein
chr11:28512534,28608702	Os11g0663566|Os11g0663566|9271900|Reverse transcriptase, RNA-dependent DNA polymerase family protein
chr11:28512534,28608702	Os11g0664000|Os11g0664000|9267782|Protein kinase-like domain containing protein
chr11:28512534,28608702	Os11g0664133|Os11g0664133|9270350|Hypothetical protein
chr11:28778008,28789233	Os11g0667700|Os11g0667700|9267616|Protein kinase-like domain containing protein
chr11:29095481,29120107	Os11g0676050|Os11g0676050|9268156|Disease resistance protein family protein
chr11:29178037,29186389	Os11g0676960|Os11g0676960|9269902|Similar to NBS-LRR type resistance protein (Fragment)
chr11:29178037,29186389	Os11g0676980|Os11g0676980|9272435|Disease resistance protein family protein
chr11:29186844,29209297	Os11g0676980|Os11g0676980|9272435|Disease resistance protein family protein
chr11:29186844,29209297	Os11g0677101|Os11g0677101|9270870|Disease resistance protein family protein
chr11:29405106,29433308	Os11g0681400|Os11g0681400|4351122|FAR1 domain containing protein
chr11:29405106,29433308	Os11g0681600|Os11g0681600|9267221|Protein of unknown function DUF26 domain containing protein
chr11:29405106,29433308	Os11g0682000|Os11g0682000|9269815|Conserved hypothetical protein
chr11:29727619,29733962	Os11g0687800|Os11g0687800|4351148|Disease resistance protein family protein
chr11:29734441,29770034	Os11g0687900|Os11g0687900|9267664|Similar to MLA10
chr11:29734441,29770034	Os11g0688000|Os11g0688000|4351150|Conserved hypothetical protein
chr11:29734441,29770034	Os11g0688200|Os11g0688200|4351151|Conserved hypothetical protein
chr11:30061000,30066536	Os11g0691700|Os11g0691700|4351160|Conserved hypothetical protein
chr11:30066996,30165141	Os11g0691800|Os11g0691800|9266918|Similar to Bacterial blight resistance protein
chr11:30066996,30165141	Os11g0692100|Os11g0692100|4351162|Similar to Bacterial blight resistance protein
chr11:30066996,30165141	Os11g0692000|Os11g0692000|4351161|Conserved hypothetical protein
chr11:30066996,30165141	Os11g0692300|Os11g0692300|4351164|Similar to Bacterial blight resistance protein
chr11:30066996,30165141	Os11g0692500|Os11g0692500|4351165|Similar to Bacterial blight resistance protein
chr11:30066996,30165141	Os11g0692400|Os11g0692400|9267426|Conserved hypothetical protein
chr11:30818742,30828498	Os11g0708900|Os11g0708900|4351235|Similar to Phenylalanine ammonia-lyase (EC 4.3.1.5) (Fragment)
chr12:166246,170451	Os12g0103450|Os12g0103450|9267630|Peptidase C48, SUMO/Sentrin/Ubl1 family protein
chr12:2035853,2045182	Os12g0141900|Os12g0141900|4351475|Conserved hypothetical protein
chr12:2035853,2045182	Os12g0142200|Os12g0142200|9269749|Hypothetical protein
chr12:3908221,3928275	Os12g0177200|Os12g0177200|4351658|Hypothetical protein
chr12:4060062,4069868	Os12g0180600|Os12g0180600|9268382|HAD superfamily (subfamily IG) hydrolase, 5'-Nucleotidase protein
chr12:4395330,4400016	Os12g0187575|Os12g0187575|9270377|C2 calcium/lipid-binding region, CaLB domain containing protein
chr12:5136932,5142028	Os12g0199100|Os12g0199100|4351734|Disease resistance protein family protein
chr12:5142496,5145426	Os12g0199100|Os12g0199100|4351734|Disease resistance protein family protein
chr12:5145871,5151845	Os12g0199100|Os12g0199100|4351734|Disease resistance protein family protein
chr12:5152240,5299375	Os12g0199800|Os12g0199800|4351736|Cytochrome P450 family protein
chr12:5900214,5906166	Os12g0212266|Os12g0212266|9269803|DNA glycosylase family protein
chr12:6639036,6671511	Os12g0222500|Os12g0222500|4351801|Glycoside hydrolase, family 19 protein
chr12:6639036,6671511	Os12g0222800|Os12g0222800|9272704|Leucine rich repeat, N-terminal domain containing protein
chr12:6639036,6671511	Os12g0222900|Os12g0222900|4351803|Leucine rich repeat, N-terminal domain containing protein
chr12:6639036,6671511	Os12g0223000|Os12g0223000|4351804|Conserved hypothetical protein
chr12:6639036,6671511	Os12g0223100|Os12g0223100|9272027|Hypothetical protein
chr12:8259078,8306143	Os12g0248000|Os12g0248000|9266122|Protein kinase domain containing protein
chr12:8259078,8306143	Os12g0248600|Os12g0248600|4351888|Hypothetical protein
chr12:8406249,8423756	Os12g0249900|Os12g0249900|4351890|Protein kinase-like domain containing protein
chr12:8723208,8748600	Os12g0255200|Os12g0255200|9272184|Staphylococcus nuclease (SNase-like) domain containing protein
chr12:8748990,8757079	Os12g0255600|Os12g0255600|4351902|Conserved hypothetical protein
chr12:9300030,9320213	Os12g0263900|Os12g0263900|4351928|Hypothetical protein
chr12:9300030,9320213	Os12g0263800|Os12g0263800|9269561|Similar to Aspartic proteinase oryzasin 1 precursor (EC 3.4.23.-)
chr12:9942201,9982763	Os12g0272100|Os12g0272100|9267275|Hypothetical protein
chr12:9942201,9982763	Os12g0272800|Os12g0272800|9272195|NB-ARC domain containing protein
chr12:10014726,10020631	Os12g0273300|Os12g0273300|4351961|Disease resistance protein family protein
chr12:12934337,12939447	Os12g0414900|Os12g0414900|4352068|Zinc finger, RanBP2-type domain containing protein
chr12:13476727,13480147	Os12g0422800|Os12g0422800|9268963|Hypothetical protein
chr12:19180275,19187966	Os12g0500400|Os12g0500400|4352269|Protein kinase domain containing protein
chr12:19188351,19199572	Os12g0500500|Os12g0500500|4352270|Disease resistance protein family protein
chr12:19347325,19351978	Os12g0503300|Os12g0503300|9266764|Similar to Ureide permease 2 (AtUPS2)
chr12:19352828,19386254	Os12g0503300|Os12g0503300|9266764|Similar to Ureide permease 2 (AtUPS2)
chr12:20278775,20303555	Os12g0518000|Os12g0518000|4352356|Conserved hypothetical protein
chr12:20278775,20303555	Os12g0518100|Os12g0518100|9271628|Conserved hypothetical protein
chr12:20278775,20303555	Os12g0518200|Os12g0518200|4352357|Protein of unknown function DUF6, transmembrane domain containing protein
chr12:20278775,20303555	Os12g0518400|Os12g0518400|9271577|Hypothetical protein
chr12:22603795,22625237	Os12g0551900|Os12g0551900|9268443|Peptidase C48, SUMO/Sentrin/Ubl1 family protein
chr12:22603795,22625237	Os12g0552200|Os12g0552200|9270993|Similar to Patatin-like protein 3
chr12:22603795,22625237	Os12g0552300|Os12g0552300|4352470|Protein prenyltransferase domain containing protein
chr12:24472723,24486334	Os12g0584100|Os12g0584100|9270774|Conserved hypothetical protein
chr12:24720148,24762769	Os12g0587200|Os12g0587200|4352665|Protein of unknown function DUF1618 domain containing protein
chr12:24720148,24762769	Os12g0587300|Os12g0587300|4352666|Hypothetical protein
chr12:24720148,24762769	Os12g0587400|Os12g0587400|9269500|Hypothetical protein
